# Supplementary material for: N′-(2-Hydr­oxy-5-nitro­benzyl­idene)benzene­sulfonohydrazide
Source: Acta Crystallogr Sect E Struct Rep Online. 2008 Jul 23;64(Pt 8):o1583. doi: 10.1107/S1600536808022691 (PMC2962200; doi:10.1107/S1600536808022691)
Supplement: Supplementary file 1 [file e-64-o1583-sup1.cif]

##############################################################################
###                                                                        ###
###        Electronic paper (Acta Crystallographica Section E)             ###
###                                                                        ###
##############################################################################
#                                                                            #
# This CIF contains the data in a paper accepted for publication in Acta     #
# Crystallographica Section E. It conforms to the requirements of Notes      #
# for Authors for Section E, and has been peer reviewed under the auspices   #
# of the IUCr Commission on Journals.                                        #
#                                                                            #
# Full details of the Crystallographic Information File format               #
# are given in the paper "The Crystallographic Information File (CIF):       #
# a New Standard Archive File for Crystallography" by S. R. Hall, F. H.      #
# Allen and I. D. Brown [Acta Cryst. (1991), A47, 655-685].                  #
#                                                                            #
# The current version of the core CIF dictionary is obtainable from          #
# ftp://ftp.iucr.org/pub/cif_core.dic. The current version number is 2.4.    #
#                                                                            #
# Software is freely available for graphical display of the structure(s) in  #
# this CIF.  For information consult the CIF home page http://www.iucr.org/  #
# cif/home.html                                                              #
#                                                                            #
# This file may be used for bona fide research purposes within the           #
# scientific community so long as proper attribution is given to the journal # 
# article from which it was obtained.                                        #
#                                                                            #
##############################################################################
                                             
data_global
_audit_creation_method     SHELXL-97
_journal_date_recd_electronic     2008-07-10
_journal_date_accepted     2008-07-19
_journal_name_full     'Acta Crystallographica, Section E'
_journal_year     2008
_journal_volume     64
_journal_issue      8
_journal_page_first     o1583
_journal_page_last     o1583
_journal_paper_category     QO
_journal_coeditor_code     IM2077
_publ_contact_author
;
     Dr. Seik Weng Ng
     Department of Chemistry
     University of Malaya
     50603 Kuala Lumpur
     Malaysia
;
_publ_contact_author_email     seikweng@um.edu.my
_publ_contact_author_fax     '03 7967 4193'
_publ_contact_author_phone     '03 7967 6778'
_publ_section_title
;
<i>N</i>'-(2-Hydroxy-5-nitrobenzylidene)benzenesulfonohydrazide
;
loop_
    _publ_author_name
    _publ_author_address
    'Yusnita, Juahir'
;
Department of Chemistry
University of Malaya
50603 Kuala Lumpur
Malaysia
;
    'Ali, Hapipah M.'
;
Department of Chemistry
University of Malaya
50603 Kuala Lumpur
Malaysia
;
    'Puvaneswary, Subramaniam'
;
Department of Chemistry
University of Malaya
50603 Kuala Lumpur
Malaysia
;
    'Robinson, Ward T.'
;
Department of Chemistry
University of Malaya
50603 Kuala Lumpur
Malaysia
;
    'Ng, Seik Weng'
;
Department of Chemistry
University of Malaya
50603 Kuala Lumpur
Malaysia
;
data_I
_audit_creation_method     SHELXL-97
_chemical_name_systematic
;
N'-(2-Hydroxy-5-nitrobenzylidene)benzenesulfonohydrazide
;
_chemical_name_common     ?
_chemical_formula_moiety     'C13 H11 N3 O5 S'
_chemical_formula_sum     'C13 H11 N3 O5 S'
_chemical_formula_iupac     'C13 H11 N3 O5 S'
_chemical_formula_weight     321.31
_chemical_melting_point     ?
_symmetry_cell_setting     Monoclinic
_symmetry_space_group_name_H-M     'P 21/c'
_symmetry_space_group_name_Hall     '-P 2ybc'
loop_
    _symmetry_equiv_pos_as_xyz
    'x, y, z'
    '-x, y+1/2, -z+1/2'
    '-x, -y, -z'
    'x, -y-1/2, z-1/2'
_cell_length_a     7.81880(10)
_cell_length_b     14.5904(2)
_cell_length_c     11.90830(10)
_cell_angle_alpha     90.00
_cell_angle_beta     98.1590(10)
_cell_angle_gamma     90.00
_cell_volume     1344.74(3)
_cell_formula_units_Z     4
_cell_measurement_reflns_used     9991
_cell_measurement_theta_min     2.4
_cell_measurement_theta_max     30.4
_cell_measurement_temperature     100(2)
_exptl_crystal_description     'Triangular plate'
_exptl_crystal_colour     Yellow
_exptl_crystal_size_max     0.47
_exptl_crystal_size_mid     0.40
_exptl_crystal_size_min     0.33
_exptl_crystal_density_diffrn     1.587
_exptl_crystal_density_meas     ?
_exptl_crystal_density_method     'not measured'
_exptl_crystal_F_000     664
_exptl_absorpt_coefficient_mu     0.271
_exptl_absorpt_correction_type     Multi-scan
_exptl_absorpt_process_details     '(SADABS; Sheldrick, 1996)'
_exptl_absorpt_correction_T_min     0.8834
_exptl_absorpt_correction_T_max     0.9160
_diffrn_ambient_temperature     100(2)
_diffrn_radiation_type     MoK\a
_diffrn_radiation_wavelength     0.71073
_diffrn_radiation_source     'fine-focus sealed tube'
_diffrn_radiation_monochromator     graphite
_diffrn_measurement_device_type     'Bruker SMART APEX'
_diffrn_measurement_method     \w
_diffrn_detector_area_resol_mean     ?
_diffrn_reflns_number     16761
_diffrn_reflns_av_R_equivalents     0.0244
_diffrn_reflns_av_sigmaI/netI     0.0163
_diffrn_reflns_theta_min     2.22
_diffrn_reflns_theta_max     27.50
_diffrn_reflns_theta_full     27.50
_diffrn_measured_fraction_theta_max     0.997
_diffrn_measured_fraction_theta_full     0.997
_diffrn_reflns_limit_h_min     -10
_diffrn_reflns_limit_h_max     9
_diffrn_reflns_limit_k_min     -18
_diffrn_reflns_limit_k_max     18
_diffrn_reflns_limit_l_min     -14
_diffrn_reflns_limit_l_max     15
_diffrn_standards_number     0
_diffrn_standards_interval_count     0
_diffrn_standards_interval_time     0
_diffrn_standards_decay_%     0
_reflns_number_total     3089
_reflns_number_gt     2972
_reflns_threshold_expression     I>2\s(I)
_refine_ls_structure_factor_coef     Fsqd
_refine_ls_matrix_type     full
_refine_ls_R_factor_all     0.0330
_refine_ls_R_factor_gt     0.0321
_refine_ls_wR_factor_gt     0.0872
_refine_ls_wR_factor_ref     0.0881
_refine_ls_goodness_of_fit_ref     1.035
_refine_ls_restrained_S_all     1.033
_refine_ls_number_reflns     3089
_refine_ls_number_parameters     243
_refine_ls_number_restraints     11
_refine_ls_hydrogen_treatment     mixed
_refine_ls_weighting_scheme     calc
_refine_ls_weighting_details
         'calc w=1/[\s^2^(Fo^2^)+(0.0521P)^2^+0.7306P] where P=(Fo^2^+2Fc^2^)/3'
_atom_sites_solution_hydrogens     geom
_atom_sites_solution_primary     direct
_atom_sites_solution_secondary     difmap
_refine_ls_shift/su_max     0.001
_refine_ls_shift/su_mean     0.000
_refine_diff_density_max     0.416
_refine_diff_density_min     -0.513
_refine_ls_extinction_method     none
_refine_ls_extinction_coef     ?
loop_
    _atom_type_symbol
    _atom_type_description
    _atom_type_scat_dispersion_real
    _atom_type_scat_dispersion_imag
    _atom_type_scat_source
    'C' 'C' 0.0033 0.0016
                         'International Tables Vol C Tables 4.2.6.8 and 6.1.1.4'
    'H' 'H' 0.0000 0.0000
                         'International Tables Vol C Tables 4.2.6.8 and 6.1.1.4'
    'N' 'N' 0.0061 0.0033
                         'International Tables Vol C Tables 4.2.6.8 and 6.1.1.4'
    'O' 'O' 0.0106 0.0060
                         'International Tables Vol C Tables 4.2.6.8 and 6.1.1.4'
    'S' 'S' 0.1246 0.1234
                         'International Tables Vol C Tables 4.2.6.8 and 6.1.1.4'
_computing_data_collection     'APEX2 (Bruker, 2007)'
_computing_cell_refinement     'SAINT (Bruker, 2007)'
_computing_data_reduction     'SAINT (Bruker, 2007)'
_computing_structure_solution     'SHELXS97 (Sheldrick, 2008)'
_computing_structure_refinement     'SHELXL97 (Sheldrick, 2008)'
_computing_molecular_graphics     'X-SEED (Barbour, 2001)'
_computing_publication_material     'publCIF (Westrip, 2008)'
loop_
    _atom_site_type_symbol
    _atom_site_label
    _atom_site_fract_x
    _atom_site_fract_y
    _atom_site_fract_z
    _atom_site_U_iso_or_equiv
    _atom_site_adp_type
    _atom_site_calc_flag
    _atom_site_refinement_flags
    _atom_site_occupancy
    _atom_site_disorder_assembly
    _atom_site_disorder_group
    S S1 0.78969(4) 0.172790(19) 0.37657(2) 0.01358(10) Uani d . 1 . .
    N N1 0.89489(14) 0.67461(7) 0.75588(9) 0.0169(2) Uani d . 1 . .
    N N2 0.82479(13) 0.33431(7) 0.46383(9) 0.0149(2) Uani d . 1 . .
    N N3 0.89849(13) 0.24787(7) 0.46141(9) 0.0150(2) Uani d D 1 . .
    O O1 0.65151(13) 0.47538(6) 0.36923(8) 0.0233(2) Uani d D 1 . .
    O O2 0.84138(13) 0.75301(6) 0.76435(8) 0.0239(2) Uani d . 1 . .
    O O3 1.00400(12) 0.63904(7) 0.82771(8) 0.0224(2) Uani d . 1 . .
    O O4 0.74085(13) 0.21585(7) 0.26881(7) 0.0230(2) Uani d . 1 . .
    O O5 0.89964(11) 0.09391(6) 0.38421(8) 0.01914(19) Uani d . 1 . .
    C C1 0.70881(16) 0.52031(8) 0.46569(10) 0.0166(2) Uani d . 1 . .
    C C2 0.66093(17) 0.61234(9) 0.47357(11) 0.0202(3) Uani d D 1 . .
    C C3 0.71928(16) 0.66280(8) 0.56918(11) 0.0181(2) Uani d D 1 . .
    C C4 0.82690(15) 0.62056(8) 0.65697(10) 0.0150(2) Uani d . 1 . .
    C C5 0.87528(15) 0.52972(8) 0.65268(10) 0.0146(2) Uani d D 1 . .
    C C6 0.81634(15) 0.47794(8) 0.55664(10) 0.0143(2) Uani d . 1 . .
    C C7 0.87482(15) 0.38342(8) 0.55157(10) 0.0149(2) Uani d D 1 . .
    C C8 0.60116(14) 0.14633(8) 0.43497(10) 0.0129(2) Uani d . 1 . .
    C C9 0.58974(16) 0.16378(8) 0.54832(10) 0.0157(2) Uani d D 1 . .
    C C10 0.44273(17) 0.13509(9) 0.59181(11) 0.0208(3) Uani d D 1 . .
    C C11 0.31115(16) 0.08982(9) 0.52296(13) 0.0231(3) Uani d D 1 . .
    C C12 0.32481(16) 0.07308(9) 0.41038(13) 0.0231(3) Uani d D 1 . .
    C C13 0.47021(16) 0.10120(9) 0.36497(11) 0.0189(2) Uani d D 1 . .
    H H1O 0.692(3) 0.4223(8) 0.3795(18) 0.043(6) Uiso d D 1 . .
    H H3N 0.944(2) 0.2249(12) 0.5268(10) 0.027(4) Uiso d D 1 . .
    H H2 0.587(2) 0.6401(12) 0.4127(12) 0.028(4) Uiso d D 1 . .
    H H3 0.691(2) 0.7249(7) 0.5788(15) 0.025(4) Uiso d D 1 . .
    H H5 0.9475(18) 0.5022(10) 0.7134(11) 0.019(4) Uiso d D 1 . .
    H H7 0.9524(18) 0.3611(11) 0.6142(10) 0.019(4) Uiso d D 1 . .
    H H9 0.6803(17) 0.1930(11) 0.5961(12) 0.023(4) Uiso d D 1 . .
    H H10 0.431(2) 0.1463(13) 0.6687(9) 0.033(5) Uiso d D 1 . .
    H H11 0.2133(16) 0.0685(11) 0.5530(14) 0.026(4) Uiso d D 1 . .
    H H12 0.2367(19) 0.0410(11) 0.3635(13) 0.030(4) Uiso d D 1 . .
    H H13 0.482(2) 0.0875(11) 0.2882(9) 0.025(4) Uiso d D 1 . .
loop_
    _atom_site_aniso_label
    _atom_site_aniso_U_11
    _atom_site_aniso_U_22
    _atom_site_aniso_U_33
    _atom_site_aniso_U_12
    _atom_site_aniso_U_13
    _atom_site_aniso_U_23
    S1 0.01629(16) 0.01318(16) 0.01162(15) -0.00058(9) 0.00324(11) -0.00033(9)
    N1 0.0174(5) 0.0180(5) 0.0160(5) -0.0050(4) 0.0042(4) -0.0018(4)
    N2 0.0170(5) 0.0106(4) 0.0175(5) -0.0002(3) 0.0038(4) 0.0021(3)
    N3 0.0161(5) 0.0110(4) 0.0174(5) -0.0007(4) 0.0006(4) 0.0002(4)
    O1 0.0356(5) 0.0154(4) 0.0158(4) 0.0037(4) -0.0069(4) -0.0016(3)
    O2 0.0272(5) 0.0183(4) 0.0260(5) -0.0003(4) 0.0035(4) -0.0078(4)
    O3 0.0245(5) 0.0236(5) 0.0174(4) -0.0045(4) -0.0028(4) -0.0012(3)
    O4 0.0299(5) 0.0266(5) 0.0125(4) -0.0012(4) 0.0028(4) 0.0040(3)
    O5 0.0187(4) 0.0158(4) 0.0240(5) 0.0009(3) 0.0067(3) -0.0037(3)
    C1 0.0203(6) 0.0150(6) 0.0139(5) -0.0006(4) 0.0003(4) 0.0002(4)
    C2 0.0250(6) 0.0160(6) 0.0180(6) 0.0030(5) -0.0024(5) 0.0018(4)
    C3 0.0205(6) 0.0133(5) 0.0204(6) 0.0012(4) 0.0026(5) 0.0000(4)
    C4 0.0162(5) 0.0153(5) 0.0137(5) -0.0037(4) 0.0031(4) -0.0018(4)
    C5 0.0149(5) 0.0158(5) 0.0132(5) -0.0022(4) 0.0020(4) 0.0023(4)
    C6 0.0156(5) 0.0132(5) 0.0142(5) -0.0016(4) 0.0028(4) 0.0018(4)
    C7 0.0156(5) 0.0136(5) 0.0158(5) -0.0012(4) 0.0027(4) 0.0034(4)
    C8 0.0132(5) 0.0109(5) 0.0148(5) 0.0008(4) 0.0023(4) 0.0007(4)
    C9 0.0162(5) 0.0163(5) 0.0147(5) 0.0007(4) 0.0020(4) 0.0001(4)
    C10 0.0210(6) 0.0215(6) 0.0214(6) 0.0038(5) 0.0084(5) 0.0036(5)
    C11 0.0156(6) 0.0169(6) 0.0383(8) 0.0020(4) 0.0090(5) 0.0046(5)
    C12 0.0154(6) 0.0164(6) 0.0359(7) -0.0010(4) -0.0020(5) -0.0038(5)
    C13 0.0183(6) 0.0172(6) 0.0199(6) 0.0012(4) -0.0020(4) -0.0036(4)
loop_
    _geom_bond_atom_site_label_1
    _geom_bond_atom_site_label_2
    _geom_bond_site_symmetry_2
    _geom_bond_distance
    _geom_bond_publ_flag
    S1 O4 . 1.4312(9) ?
    S1 O5 . 1.4316(9) ?
    S1 N3 . 1.6434(10) ?
    S1 C8 . 1.7597(12) ?
    N1 O2 . 1.2271(14) ?
    N1 O3 . 1.2336(14) ?
    N1 C4 . 1.4540(15) ?
    N2 C7 . 1.2815(16) ?
    N2 N3 . 1.3886(13) ?
    N3 H3N . 0.875(9) ?
    O1 C1 . 1.3431(14) ?
    O1 H1O . 0.838(9) ?
    C1 C2 . 1.4006(17) ?
    C1 C6 . 1.4155(16) ?
    C2 C3 . 1.3780(17) ?
    C2 H2 . 0.952(9) ?
    C3 C4 . 1.3897(17) ?
    C3 H3 . 0.943(9) ?
    C4 C5 . 1.3812(17) ?
    C5 C6 . 1.3934(16) ?
    C5 H5 . 0.942(9) ?
    C6 C7 . 1.4569(16) ?
    C7 H7 . 0.950(9) ?
    C8 C9 . 1.3889(16) ?
    C8 C13 . 1.3908(16) ?
    C9 C10 . 1.3905(17) ?
    C9 H9 . 0.945(9) ?
    C10 C11 . 1.3884(19) ?
    C10 H10 . 0.947(9) ?
    C11 C12 . 1.382(2) ?
    C11 H11 . 0.942(9) ?
    C12 C13 . 1.3884(19) ?
    C12 H12 . 0.947(9) ?
    C13 H13 . 0.953(9) ?
loop_
    _geom_angle_atom_site_label_1
    _geom_angle_atom_site_label_2
    _geom_angle_atom_site_label_3
    _geom_angle_site_symmetry_1
    _geom_angle_site_symmetry_3
    _geom_angle
    _geom_angle_publ_flag
    O4 S1 O5 . . 119.43(6) ?
    O4 S1 N3 . . 107.91(6) ?
    O5 S1 N3 . . 104.06(5) ?
    O4 S1 C8 . . 108.59(6) ?
    O5 S1 C8 . . 109.12(5) ?
    N3 S1 C8 . . 107.03(5) ?
    O2 N1 O3 . . 123.06(11) ?
    O2 N1 C4 . . 118.84(10) ?
    O3 N1 C4 . . 118.09(10) ?
    C7 N2 N3 . . 116.43(10) ?
    N2 N3 S1 . . 115.98(8) ?
    N2 N3 H3N . . 116.5(12) ?
    S1 N3 H3N . . 113.7(12) ?
    C1 O1 H1O . . 104.7(15) ?
    O1 C1 C2 . . 117.73(10) ?
    O1 C1 C6 . . 122.07(11) ?
    C2 C1 C6 . . 120.18(11) ?
    C3 C2 C1 . . 120.48(11) ?
    C3 C2 H2 . . 119.8(11) ?
    C1 C2 H2 . . 119.7(11) ?
    C2 C3 C4 . . 118.60(11) ?
    C2 C3 H3 . . 123.8(11) ?
    C4 C3 H3 . . 117.6(11) ?
    C5 C4 C3 . . 122.51(11) ?
    C5 C4 N1 . . 118.68(10) ?
    C3 C4 N1 . . 118.79(11) ?
    C4 C5 C6 . . 119.35(11) ?
    C4 C5 H5 . . 121.2(10) ?
    C6 C5 H5 . . 119.4(10) ?
    C5 C6 C1 . . 118.86(11) ?
    C5 C6 C7 . . 118.56(10) ?
    C1 C6 C7 . . 122.52(11) ?
    N2 C7 C6 . . 120.12(11) ?
    N2 C7 H7 . . 122.4(10) ?
    C6 C7 H7 . . 117.4(10) ?
    C9 C8 C13 . . 121.73(11) ?
    C9 C8 S1 . . 121.12(9) ?
    C13 C8 S1 . . 116.98(9) ?
    C8 C9 C10 . . 118.51(11) ?
    C8 C9 H9 . . 121.5(10) ?
    C10 C9 H9 . . 120.0(10) ?
    C11 C10 C9 . . 120.38(12) ?
    C11 C10 H10 . . 119.2(12) ?
    C9 C10 H10 . . 120.4(12) ?
    C12 C11 C10 . . 120.28(12) ?
    C12 C11 H11 . . 119.3(11) ?
    C10 C11 H11 . . 120.4(11) ?
    C11 C12 C13 . . 120.40(12) ?
    C11 C12 H12 . . 120.7(11) ?
    C13 C12 H12 . . 118.9(11) ?
    C12 C13 C8 . . 118.71(12) ?
    C12 C13 H13 . . 120.5(11) ?
    C8 C13 H13 . . 120.8(11) ?
loop_
    _geom_torsion_atom_site_label_1
    _geom_torsion_atom_site_label_2
    _geom_torsion_atom_site_label_3
    _geom_torsion_atom_site_label_4
    _geom_torsion_site_symmetry_1
    _geom_torsion_site_symmetry_2
    _geom_torsion_site_symmetry_3
    _geom_torsion_site_symmetry_4
    _geom_torsion
    _geom_torsion_publ_flag
    C7 N2 N3 S1 . . . . 158.80(9) ?
    O4 S1 N3 N2 . . . . 47.89(10) ?
    O5 S1 N3 N2 . . . . 175.72(8) ?
    C8 S1 N3 N2 . . . . -68.82(9) ?
    O1 C1 C2 C3 . . . . -178.31(12) ?
    C6 C1 C2 C3 . . . . 0.69(19) ?
    C1 C2 C3 C4 . . . . 0.3(2) ?
    C2 C3 C4 C5 . . . . -1.02(19) ?
    C2 C3 C4 N1 . . . . 177.34(11) ?
    O2 N1 C4 C5 . . . . -174.10(11) ?
    O3 N1 C4 C5 . . . . 5.76(16) ?
    O2 N1 C4 C3 . . . . 7.48(17) ?
    O3 N1 C4 C3 . . . . -172.65(11) ?
    C3 C4 C5 C6 . . . . 0.71(18) ?
    N1 C4 C5 C6 . . . . -177.64(10) ?
    C4 C5 C6 C1 . . . . 0.30(17) ?
    C4 C5 C6 C7 . . . . 177.34(10) ?
    O1 C1 C6 C5 . . . . 177.97(11) ?
    C2 C1 C6 C5 . . . . -0.99(18) ?
    O1 C1 C6 C7 . . . . 1.05(19) ?
    C2 C1 C6 C7 . . . . -177.91(11) ?
    N3 N2 C7 C6 . . . . 174.40(10) ?
    C5 C6 C7 N2 . . . . -179.10(11) ?
    C1 C6 C7 N2 . . . . -2.18(18) ?
    O4 S1 C8 C9 . . . . -135.67(10) ?
    O5 S1 C8 C9 . . . . 92.63(10) ?
    N3 S1 C8 C9 . . . . -19.41(11) ?
    O4 S1 C8 C13 . . . . 48.99(11) ?
    O5 S1 C8 C13 . . . . -82.72(10) ?
    N3 S1 C8 C13 . . . . 165.25(9) ?
    C13 C8 C9 C10 . . . . -0.06(18) ?
    S1 C8 C9 C10 . . . . -175.19(9) ?
    C8 C9 C10 C11 . . . . 0.18(18) ?
    C9 C10 C11 C12 . . . . -0.20(19) ?
    C10 C11 C12 C13 . . . . 0.1(2) ?
    C11 C12 C13 C8 . . . . 0.03(19) ?
    C9 C8 C13 C12 . . . . -0.04(18) ?
    S1 C8 C13 C12 . . . . 175.28(9) ?
loop_
    _geom_hbond_atom_site_label_D
    _geom_hbond_atom_site_label_H
    _geom_hbond_atom_site_label_A
    _geom_hbond_site_symmetry_A
    _geom_hbond_distance_DH
    _geom_hbond_distance_HA
    _geom_hbond_distance_DA
    _geom_hbond_angle_DHA
    _geom_hbond_publ_flag
    O1 H1o N2 . 0.840(10)
                        1.860(10)
                                2.6280(10)
                                         153(2) yes
    N3 H3n O3 2_746 0.880(10)
                            2.130(10)
                                    2.9780(10)
                                             163(2) yes
