# Supplementary material for: N′-(2-Hydr­oxy-5-nitro­benzyl­idene)benzene­sulfonohydrazide
Source: Acta Crystallogr Sect E Struct Rep Online. 2008 Jul 23;64(Pt 8):o1583. doi: 10.1107/S1600536808022691 (PMC2962200; doi:10.1107/S1600536808022691)
Supplement: Supplementary file 2 [file e-64-o1583-Isup2.hkl]

# 
# h,k,l, Fc-squared, Fo-squared, sigma(Fo-squared) and status flag 
# 
data_I
_shelx_title '  P21/c' 
_shelx_refln_list_code          4 
_shelx_F_calc_maximum      175.54 
_exptl_crystal_F_000       664.00 
_reflns_d_resolution_high  0.7696 
 
loop_ 
 _symmetry_equiv_pos_as_xyz 
 'x, y, z' 
 '-x, y+1/2, -z+1/2' 
 '-x, -y, -z' 
 'x, -y-1/2, z-1/2' 
 
_cell_length_a     7.8188 
_cell_length_b    14.5904 
_cell_length_c    11.9083 
_cell_angle_alpha  90.000 
_cell_angle_beta   98.159 
_cell_angle_gamma  90.000 
 
_shelx_F_squared_multiplier     1.000 
 
loop_ 
 _refln_index_h 
 _refln_index_k 
 _refln_index_l 
 _refln_F_squared_calc 
 _refln_F_squared_meas 
 _refln_F_squared_sigma 
 _refln_observed_status 
   1   0   0     2487.61     2483.03     40.05 o 
   2   0   0     9924.17     8570.36    366.95 o 
   3   0   0     1562.98     1630.43     31.85 o 
   4   0   0     1425.08     1578.40     25.14 o 
   5   0   0        6.01        8.88      0.62 o 
   6   0   0      221.75      260.89      4.75 o 
   7   0   0       45.18       55.43      1.64 o 
   8   0   0       96.92       90.96      2.31 o 
   9   0   0      500.08      485.09      8.68 o 
  10   0   0      748.68      720.22     15.99 o 
   1   1   0     2088.88     2015.28     38.09 o 
   2   1   0     2042.50     2010.54     19.22 o 
   3   1   0       80.38       67.38      1.21 o 
   4   1   0      550.95      583.34      6.75 o 
   5   1   0      531.79      536.97      6.96 o 
   6   1   0     1740.28     1710.11     19.39 o 
   7   1   0      809.80      770.53      9.09 o 
   8   1   0      138.26      125.22      2.02 o 
   9   1   0      172.68      168.77      2.87 o 
  10   1   0       82.61       80.09      2.11 o 
   0   2   0     1590.79     1552.02     33.86 o 
   1   2   0     2555.45     2350.46     21.15 o 
   2   2   0      123.83      124.64      1.14 o 
   3   2   0     2758.95     2592.67     23.48 o 
   4   2   0      280.04      302.10      3.31 o 
   5   2   0      767.35      748.99      8.68 o 
   6   2   0      637.97      631.87      7.47 o 
   7   2   0        2.04        1.46      0.42 o 
   8   2   0       22.97       23.63      0.87 o 
   9   2   0        0.08       -0.43      0.53 o 
  10   2   0       41.19       39.21      1.50 o 
   1   3   0     2768.77     2810.37     53.09 o 
   2   3   0     3509.51     3644.32     35.42 o 
   3   3   0     1100.58     1183.13     10.05 o 
   4   3   0      263.31      297.83      3.04 o 
   5   3   0      505.17      478.43      5.63 o 
   6   3   0      183.61      170.80      2.37 o 
   7   3   0      259.56      258.79      3.43 o 
   8   3   0      145.05      136.32      2.35 o 
   9   3   0       11.51       10.04      0.77 o 
   0   4   0     7466.19     7004.37    326.38 o 
   1   4   0      808.04      895.60      8.42 o 
   2   4   0     2646.53     2844.22     25.46 o 
   3   4   0        3.69        6.89      0.28 o 
   4   4   0      113.90      107.12      1.25 o 
   5   4   0      576.70      556.45      5.55 o 
   6   4   0        7.14        8.11      0.60 o 
   7   4   0        6.42        6.76      0.55 o 
   8   4   0       51.50       50.76      1.31 o 
   9   4   0      156.78      145.76      2.60 o 
   1   5   0     1413.71     1421.69     15.05 o 
   2   5   0      267.49      246.35      2.19 o 
   3   5   0      369.63      339.14      3.16 o 
   4   5   0     1896.96     1876.15     17.80 o 
   5   5   0      189.47      182.70      2.15 o 
   6   5   0      593.18      562.05      7.25 o 
   7   5   0       79.04       72.49      1.69 o 
   8   5   0      103.82      101.50      1.95 o 
   9   5   0       69.15       72.48      1.69 o 
   0   6   0     2589.85     2582.76     43.58 o 
   1   6   0       27.89       45.28      0.62 o 
   2   6   0      891.49      937.25      8.90 o 
   3   6   0       67.38       67.73      0.95 o 
   4   6   0      636.58      735.60      6.69 o 
   5   6   0     4100.91     3967.18     40.38 o 
   6   6   0      100.74      107.24      2.42 o 
   7   6   0       64.91       64.06      1.82 o 
   8   6   0       49.02       48.53      1.31 o 
   9   6   0        5.75        5.43      0.71 o 
   1   7   0     3269.57     3452.00     32.62 o 
   2   7   0     1702.69     1924.83     16.16 o 
   3   7   0     1686.59     1775.67     14.96 o 
   4   7   0     5097.61     4946.71     47.61 o 
   5   7   0      203.23      209.40      2.58 o 
   6   7   0     2763.31     2777.49     33.73 o 
   7   7   0     2555.79     2520.92     30.77 o 
   8   7   0       43.51       40.94      1.37 o 
   9   7   0      114.28      111.21      2.22 o 
   0   8   0     1494.99     1899.97     22.68 o 
   1   8   0      178.91      204.33      2.03 o 
   2   8   0     1419.22     1458.32     12.33 o 
   3   8   0        0.09        0.89      0.18 o 
   4   8   0      580.58      586.50      5.14 o 
   5   8   0       80.92       83.52      1.22 o 
   6   8   0      190.78      185.79      2.98 o 
   7   8   0      549.42      541.69      7.15 o 
   8   8   0       53.55       54.23      1.56 o 
   9   8   0       46.78       48.31      1.43 o 
   1   9   0       49.45       50.21      0.70 o 
   2   9   0     1069.35     1146.36      9.76 o 
   3   9   0      305.89      343.28      3.74 o 
   4   9   0      447.51      468.62      4.18 o 
   5   9   0      147.47      147.13      1.76 o 
   6   9   0       61.34       60.98      1.32 o 
   7   9   0       10.52        9.39      0.65 o 
   8   9   0       27.32       29.47      1.10 o 
   0  10   0      423.85      450.01      5.70 o 
   1  10   0      147.35      146.03      1.49 o 
   2  10   0       62.57       69.67      0.83 o 
   3  10   0       60.45       64.59      0.86 o 
   4  10   0       47.36       45.20      0.88 o 
   5  10   0      863.86      853.85      8.41 o 
   6  10   0       18.15       18.77      1.06 o 
   7  10   0      116.81      115.24      2.08 o 
   8  10   0        0.79        2.34      0.91 o 
   1  11   0       28.63       23.34      0.66 o 
   2  11   0       13.93        8.45      0.36 o 
   3  11   0       47.36       49.96      0.82 o 
   4  11   0      598.75      580.77      5.75 o 
   5  11   0       69.68       75.25      1.31 o 
   6  11   0      146.96      142.05      2.64 o 
   7  11   0        0.86        0.51      0.58 o 
   8  11   0       23.48       25.33      1.23 o 
   0  12   0     2329.99     2429.74     37.63 o 
   1  12   0      168.62      168.09      1.97 o 
   2  12   0      594.28      620.86      6.54 o 
   3  12   0      419.30      395.42      4.35 o 
   4  12   0       14.27       11.59      0.55 o 
   5  12   0        4.44        4.00      0.48 o 
   6  12   0       39.06       39.39      1.47 o 
   7  12   0      188.05      191.65      4.02 o 
   1  13   0      380.98      383.09      4.00 o 
   2  13   0      302.77      260.91      3.05 o 
   3  13   0        0.09        0.45      0.34 o 
   4  13   0      985.22      961.57     11.81 o 
   5  13   0        5.12        4.83      0.63 o 
   6  13   0     1071.07     1086.82     17.42 o 
   7  13   0       43.34       51.65      1.87 o 
   0  14   0     2095.24     1836.37     24.65 o 
   1  14   0      493.66      467.02      5.12 o 
   2  14   0      484.88      434.94      4.81 o 
   3  14   0     1575.72     1500.74     15.27 o 
   4  14   0      391.85      363.12      4.97 o 
   5  14   0       18.18       14.97      0.76 o 
   6  14   0       29.49       22.24      1.30 o 
   1  15   0        5.79        7.25      0.45 o 
   2  15   0       19.03       25.18      1.07 o 
   3  15   0      129.16      122.02      1.93 o 
   4  15   0      100.06       99.66      1.90 o 
   5  15   0      124.58      132.96      2.65 o 
   6  15   0       72.91       80.54      2.36 o 
   0  16   0      287.43      264.10      4.27 o 
   1  16   0      175.68      162.40      2.20 o 
   2  16   0       35.95       30.45      0.91 o 
   3  16   0      106.70      104.84      1.98 o 
   4  16   0       15.95       19.19      0.88 o 
   5  16   0       21.32       24.78      1.15 o 
   1  17   0      229.16      236.11      3.57 o 
   2  17   0       20.48       20.51      0.89 o 
   3  17   0       31.29       36.28      1.17 o 
   4  17   0      227.99      219.74      3.45 o 
   0  18   0        3.61        4.91      1.26 o 
   1  18   0        2.16        4.50      0.60 o 
   2  18   0      278.19      288.47      4.27 o 
   3  18   0      176.82      167.11      3.21 o 
 -10   1   1      174.21      173.84      3.42 o 
  -9   1   1       43.51       37.19      1.36 o 
  -8   1   1       38.38       38.17      1.12 o 
  -7   1   1      499.00      482.13      6.44 o 
  -6   1   1      559.60      590.66      7.30 o 
  -5   1   1      209.65      200.29      2.59 o 
  -4   1   1        2.43        0.97      0.23 o 
  -3   1   1      304.77      364.69      4.58 o 
  -2   1   1    19710.90    14086.50    309.69 o 
  -1   1   1       91.14       89.91      1.38 o 
   0   1   1       37.57       29.97      0.96 o 
   1   1   1     6143.09     5515.41    221.11 o 
   2   1   1     1094.16     1006.62      9.65 o 
   3   1   1       32.36       23.79      0.56 o 
   4   1   1     1588.42     1620.27     18.25 o 
   5   1   1       20.34       34.21      0.79 o 
   6   1   1      293.68      278.86      3.58 o 
   7   1   1       48.05       48.10      1.19 o 
   8   1   1        7.95        9.45      0.72 o 
   9   1   1      460.18      445.58      5.72 o 
 -10   2   1        5.89        7.93      0.93 o 
  -9   2   1      298.48      282.35      4.73 o 
  -8   2   1        6.44        8.82      0.63 o 
  -7   2   1        5.82        8.30      0.56 o 
  -6   2   1     1599.67     1492.79     18.55 o 
  -5   2   1      192.74      214.79      2.69 o 
  -4   2   1      178.58      152.55      1.72 o 
  -3   2   1      458.31      467.24      6.04 o 
  -2   2   1      885.00      869.96      9.54 o 
  -1   2   1     4308.82     3934.98    137.80 o 
   0   2   1        4.65        5.63      0.15 o 
   1   2   1       10.34        6.09      0.65 o 
   2   2   1     1663.55     1681.26     20.18 o 
   3   2   1      834.25      766.59      6.96 o 
   4   2   1       41.98       47.24      0.79 o 
   5   2   1       66.75       65.08      1.13 o 
   6   2   1      186.85      171.21      2.38 o 
   7   2   1     2255.58     2147.23     24.35 o 
   8   2   1        9.04        8.68      0.61 o 
   9   2   1       29.57       28.40      1.00 o 
 -10   3   1      401.44      399.67      6.49 o 
  -9   3   1       14.20       13.29      1.74 o 
  -8   3   1      435.52      430.27      5.93 o 
  -7   3   1      280.25      262.64      3.79 o 
  -6   3   1       11.77       13.02      1.09 o 
  -5   3   1     1846.00     1850.34     18.92 o 
  -4   3   1        6.34        4.50      0.31 o 
  -3   3   1      283.53      273.54      2.74 o 
  -2   3   1      102.40      106.56      1.20 o 
  -1   3   1     3169.01     2848.78     46.73 o 
   0   3   1    10088.90     9299.85    287.40 o 
   1   3   1    13740.09    10525.16    382.70 o 
   2   3   1       34.08       80.97      1.32 o 
   3   3   1      486.81      518.49      4.77 o 
   4   3   1       98.82       85.51      0.95 o 
   5   3   1      481.94      472.64      5.12 o 
   6   3   1      550.47      495.41      5.98 o 
   7   3   1       13.07       13.76      0.69 o 
   8   3   1      117.56      109.24      1.87 o 
   9   3   1      438.72      423.88      6.01 o 
  -9   4   1      175.27      173.95      2.93 o 
  -8   4   1       49.76       43.46      1.20 o 
  -7   4   1      436.24      430.28      6.49 o 
  -6   4   1      411.99      405.02      6.04 o 
  -5   4   1      401.90      406.04      4.05 o 
  -4   4   1      732.03      733.09      7.08 o 
  -3   4   1      302.27      300.81      3.01 o 
  -2   4   1       55.07       35.24      0.58 o 
  -1   4   1     5797.33     5281.11     95.01 o 
   0   4   1        4.24        2.46      0.28 o 
   1   4   1     3364.75     3182.00     31.41 o 
   2   4   1     9890.83     9364.90    104.10 o 
   3   4   1     1074.38     1027.97      9.82 o 
   4   4   1       89.91       85.05      0.97 o 
   5   4   1     1364.38     1342.52     13.94 o 
   6   4   1      226.40      228.40      3.00 o 
   7   4   1       75.47       68.70      1.33 o 
   8   4   1       64.23       63.76      1.35 o 
   9   4   1       96.14       94.65      1.99 o 
  -9   5   1       67.65       62.32      1.56 o 
  -8   5   1        8.09        9.42      0.91 o 
  -7   5   1      239.61      233.07      3.84 o 
  -6   5   1       27.33       24.39      0.92 o 
  -5   5   1     2507.23     2473.72     23.47 o 
  -4   5   1       50.23       48.34      1.72 o 
  -3   5   1     1822.26     1863.79     17.66 o 
  -2   5   1       14.39       11.48      0.52 o 
  -1   5   1     1583.20     1528.60     16.84 o 
   0   5   1     2169.81     2399.05     23.01 o 
   1   5   1      208.79      203.41      1.83 o 
   2   5   1      133.21      102.99      1.02 o 
   3   5   1      102.25      110.62      2.22 o 
   4   5   1       76.56       74.84      0.95 o 
   5   5   1       44.24       40.90      0.64 o 
   6   5   1      131.97      122.86      1.85 o 
   7   5   1      131.53      126.59      2.00 o 
   8   5   1      342.22      331.21      4.78 o 
   9   5   1        8.66        9.17      0.79 o 
  -9   6   1       83.88       79.59      1.81 o 
  -8   6   1       38.88       38.16      1.32 o 
  -7   6   1      144.10      139.08      2.58 o 
  -6   6   1      627.31      597.43      7.66 o 
  -5   6   1       29.67       43.02      0.91 o 
  -4   6   1     1887.57     1913.33     18.16 o 
  -3   6   1        4.39        5.63      0.42 o 
  -2   6   1     1680.70     1833.73     18.23 o 
  -1   6   1      468.21      530.18      4.82 o 
   0   6   1      423.76      465.91      3.87 o 
   1   6   1       28.27       24.07      0.55 o 
   2   6   1        0.02       -0.11      0.17 o 
   3   6   1        0.39        0.87      0.22 o 
   4   6   1     1176.04     1286.59     12.31 o 
   5   6   1     1720.43     1734.17     17.25 o 
   6   6   1      317.63      308.85      4.27 o 
   7   6   1        3.53        4.12      0.55 o 
   8   6   1       90.81       88.38      1.83 o 
   9   6   1        0.33       -0.67      0.57 o 
  -9   7   1       14.82       15.35      0.89 o 
  -8   7   1       26.13       27.05      1.14 o 
  -7   7   1      107.67      111.42      2.31 o 
  -6   7   1      256.58      264.28      3.71 o 
  -5   7   1      842.24      831.03      8.08 o 
  -4   7   1       71.09       74.64      1.52 o 
  -3   7   1       76.49       94.59      1.18 o 
  -2   7   1     2134.63     2420.43     22.63 o 
  -1   7   1      214.88      262.62      3.63 o 
   0   7   1     1484.85     1723.77     13.93 o 
   1   7   1      338.05      391.93      3.44 o 
   2   7   1     1236.70     1438.67     12.79 o 
   3   7   1      213.30      224.72      2.22 o 
   4   7   1      598.94      548.91      5.43 o 
   5   7   1     1483.75     1426.62     13.68 o 
   6   7   1      379.75      362.86      4.92 o 
   7   7   1       89.70       85.24      1.69 o 
   8   7   1      106.13      102.31      2.01 o 
   9   7   1       50.58       48.48      1.42 o 
  -9   8   1        2.83        3.43      0.75 o 
  -8   8   1      517.59      511.51      7.78 o 
  -7   8   1       47.27       47.04      1.20 o 
  -6   8   1      115.30      121.91      2.02 o 
  -5   8   1      149.68      146.69      1.70 o 
  -4   8   1      125.79      115.88      1.30 o 
  -3   8   1       15.63       19.19      0.54 o 
  -2   8   1       79.53      119.33      1.33 o 
  -1   8   1      614.65      635.22      6.57 o 
   0   8   1     3319.55     3401.72     38.31 o 
   1   8   1      110.96      111.88      1.20 o 
   2   8   1     1894.37     2064.93     17.37 o 
   3   8   1      641.77      582.16      5.38 o 
   4   8   1       76.19       87.96      1.15 o 
   5   8   1     1960.48     1929.60     18.41 o 
   6   8   1       24.20       29.87      0.96 o 
   7   8   1      402.65      406.26      5.55 o 
   8   8   1       56.53       55.17      1.59 o 
   9   8   1      151.36      145.93      2.68 o 
  -8   9   1      327.53      325.70      5.27 o 
  -7   9   1      100.51      100.92      1.86 o 
  -6   9   1      129.00      118.34      1.99 o 
  -5   9   1      810.77      792.09      7.30 o 
  -4   9   1      303.93      282.52      2.79 o 
  -3   9   1        5.00        3.59      0.45 o 
  -2   9   1      206.02      235.47      2.43 o 
  -1   9   1        0.67        0.62      0.27 o 
   0   9   1      879.59      894.06      7.68 o 
   1   9   1      179.39      191.35      1.93 o 
   2   9   1      608.25      582.67      5.09 o 
   3   9   1        8.07       13.24      0.40 o 
   4   9   1        3.87        4.37      0.30 o 
   5   9   1      309.78      291.53      3.11 o 
   6   9   1       69.27       70.46      1.46 o 
   7   9   1      211.34      206.74      3.25 o 
   8   9   1      165.17      164.82      2.77 o 
  -8  10   1       23.01       26.50      1.17 o 
  -7  10   1       15.64       15.74      0.89 o 
  -6  10   1        8.03        9.25      0.68 o 
  -5  10   1       66.61       60.98      0.95 o 
  -4  10   1     1017.92      991.47      9.59 o 
  -3  10   1       15.84       13.58      0.56 o 
  -2  10   1      168.56      181.02      2.11 o 
  -1  10   1       61.60       53.48      0.80 o 
   0  10   1      474.45      474.72      4.43 o 
   1  10   1      172.86      139.10      1.49 o 
   2  10   1       30.30       23.83      0.46 o 
   3  10   1        7.44        6.01      0.32 o 
   4  10   1      595.43      578.08      5.43 o 
   5  10   1     1252.16     1281.15     11.65 o 
   6  10   1      960.35      956.38     10.94 o 
   7  10   1      522.73      538.62      7.17 o 
   8  10   1      311.90      323.32      4.71 o 
  -8  11   1      292.97      299.37      4.93 o 
  -7  11   1      353.85      356.81      5.57 o 
  -6  11   1      199.60      196.77      3.35 o 
  -5  11   1       75.12       71.31      1.15 o 
  -4  11   1        0.18        0.28      0.28 o 
  -3  11   1      169.10      159.70      1.98 o 
  -2  11   1       24.07       20.38      0.60 o 
  -1  11   1      307.38      276.71      2.92 o 
   0  11   1      407.57      407.46      4.12 o 
   1  11   1       25.09       25.79      0.76 o 
   2  11   1     1732.40     1748.35     15.60 o 
   3  11   1       76.79       66.43      1.35 o 
   4  11   1        4.44        3.54      0.31 o 
   5  11   1       15.65       19.13      0.60 o 
   6  11   1       90.43      102.43      2.12 o 
   7  11   1       82.48       86.04      2.11 o 
   8  11   1       51.24       50.98      1.64 o 
  -7  12   1       32.14       32.53      1.26 o 
  -6  12   1       15.21       12.98      1.06 o 
  -5  12   1       43.86       47.99      0.94 o 
  -4  12   1      167.73      180.74      2.43 o 
  -3  12   1        5.43        3.90      0.35 o 
  -2  12   1        5.20        2.56      0.54 o 
  -1  12   1        0.49        0.16      0.34 o 
   0  12   1       20.77       24.96      0.64 o 
   1  12   1      105.23       90.43      1.32 o 
   2  12   1      290.41      293.87      4.16 o 
   3  12   1      319.38      314.54      3.87 o 
   4  12   1      666.58      669.73      7.67 o 
   5  12   1      157.36      161.74      2.29 o 
   6  12   1        1.40        1.37      0.64 o 
   7  12   1        0.23       -0.02      0.70 o 
  -7  13   1        1.25        2.94      0.98 o 
  -6  13   1       52.10       41.74      1.57 o 
  -5  13   1       89.46       79.00      1.41 o 
  -4  13   1      194.92      202.29      2.98 o 
  -3  13   1       20.99       31.16      0.84 o 
  -2  13   1      215.36      166.52      2.49 o 
  -1  13   1       40.22       41.48      0.85 o 
   0  13   1      913.69      853.61      8.86 o 
   1  13   1        0.40        0.20      0.31 o 
   2  13   1      168.33      178.20      2.44 o 
   3  13   1      119.75      125.32      1.88 o 
   4  13   1      690.93      693.70      8.71 o 
   5  13   1      142.52      151.47      2.80 o 
   6  13   1        0.24        0.74      0.67 o 
   7  13   1       23.62       25.94      1.46 o 
  -6  14   1      108.14      117.06      2.85 o 
  -5  14   1       33.03       34.17      0.95 o 
  -4  14   1       44.74       42.71      1.03 o 
  -3  14   1      447.99      462.63      5.53 o 
  -2  14   1       38.95       49.86      1.25 o 
  -1  14   1        0.01       -0.09      0.25 o 
   0  14   1      154.67      141.79      2.07 o 
   1  14   1      162.11      144.73      2.11 o 
   2  14   1        0.01       -0.49      0.34 o 
   3  14   1       59.33       51.20      1.11 o 
   4  14   1       79.75       99.43      1.83 o 
   5  14   1      677.29      684.86      9.87 o 
   6  14   1       30.58       35.90      1.60 o 
  -6  15   1       76.88       73.77      2.23 o 
  -5  15   1       30.46       32.12      1.11 o 
  -4  15   1       99.28      107.00      1.79 o 
  -3  15   1      345.67      327.65      4.14 o 
  -2  15   1      411.20      371.68      4.99 o 
  -1  15   1      292.59      284.69      3.66 o 
   0  15   1        8.39        2.46      0.41 o 
   1  15   1      120.29      114.41      3.23 o 
   2  15   1      285.49      279.17      3.62 o 
   3  15   1       27.77       27.99      0.88 o 
   4  15   1        1.28        0.63      0.46 o 
   5  15   1       22.67       15.87      0.96 o 
   6  15   1      213.53      221.18      4.58 o 
  -5  16   1      129.62      135.73      3.19 o 
  -4  16   1      258.94      269.87      3.60 o 
  -3  16   1       27.49       26.34      0.87 o 
  -2  16   1        6.46        6.08      0.60 o 
  -1  16   1      316.08      305.28      4.26 o 
   0  16   1      165.03      173.85      3.18 o 
   1  16   1      496.92      484.94      5.86 o 
   2  16   1       41.26       44.89      1.09 o 
   3  16   1      258.01      252.31      3.40 o 
   4  16   1       55.53       46.92      1.29 o 
   5  16   1      194.43      208.10      3.74 o 
  -4  17   1       16.21       17.02      1.01 o 
  -3  17   1      260.56      281.08      4.06 o 
  -2  17   1       43.38       45.00      2.09 o 
  -1  17   1      181.88      175.65      2.80 o 
   0  17   1        1.44        3.56      0.50 o 
   1  17   1       56.82       56.18      1.25 o 
   2  17   1      272.74      274.25      3.67 o 
   3  17   1        0.04       -0.42      0.45 o 
   4  17   1      273.07      293.68      4.35 o 
  -3  18   1      177.06      188.38      3.03 o 
  -2  18   1      179.15      171.75      2.81 o 
  -1  18   1        0.30        1.71      0.48 o 
   0  18   1        1.51        1.87      0.48 o 
   1  18   1       11.38       15.23      0.74 o 
   2  18   1       42.94       50.34      1.25 o 
 -10   0   2      481.77      485.70     10.77 o 
  -9   0   2      358.10      337.69      7.73 o 
  -8   0   2     2633.37     2537.68     49.39 o 
  -7   0   2      109.92       92.40      2.72 o 
  -6   0   2     1132.57     1134.56     22.39 o 
  -5   0   2        0.93        2.78      0.30 o 
  -4   0   2     1852.06     1951.91     30.11 o 
  -3   0   2      755.60      895.05     22.96 o 
  -2   0   2     1861.57     1992.83     51.83 o 
  -1   0   2        3.49        6.09      0.43 o 
   0   0   2     7733.94     6159.58    201.24 o 
   1   0   2    14916.96    11145.21    269.61 o 
   2   0   2      602.54      629.22      8.46 o 
   3   0   2      831.77      819.59     11.19 o 
   4   0   2      253.34      314.48      8.82 o 
   5   0   2      259.41      289.06      6.30 o 
   6   0   2      941.28      878.78     14.47 o 
   7   0   2      152.43      149.49      3.19 o 
   8   0   2       36.58       34.47      1.40 o 
   9   0   2      232.20      224.32      4.63 o 
 -10   1   2      248.34      249.87      4.44 o 
  -9   1   2      120.15      115.55      2.45 o 
  -8   1   2       98.21      102.59      2.16 o 
  -7   1   2      417.13      394.15      5.99 o 
  -6   1   2       39.54       28.93      0.95 o 
  -5   1   2     1185.36     1203.48     13.15 o 
  -4   1   2     1910.84     2035.51     24.24 o 
  -3   1   2    15282.88    13129.63    714.03 o 
  -2   1   2    30814.20    19440.76    688.70 o 
  -1   1   2      365.55      346.54      5.42 o 
   0   1   2     7647.31     7190.31    133.37 o 
   1   1   2     1738.93     1615.07     16.48 o 
   2   1   2      340.17      344.58      3.21 o 
   3   1   2      892.86      990.34      8.47 o 
   4   1   2      990.76     1167.80     11.27 o 
   5   1   2      569.81      599.04      7.05 o 
   6   1   2       46.24       51.15      1.10 o 
   7   1   2     1304.04     1242.37     14.35 o 
   8   1   2       24.07       22.30      0.85 o 
   9   1   2       10.65       11.21      0.87 o 
 -10   2   2       83.63       82.84      2.13 o 
  -9   2   2        0.02       -0.48      0.56 o 
  -8   2   2       53.20       46.89      1.40 o 
  -7   2   2       29.03       23.50      0.94 o 
  -6   2   2       11.02       11.54      0.64 o 
  -5   2   2      106.06      100.47      1.36 o 
  -4   2   2     3417.65     3351.93     40.58 o 
  -3   2   2       54.78       50.79      0.90 o 
  -2   2   2    15161.67    12103.41    217.51 o 
  -1   2   2      944.98      953.16     13.33 o 
   0   2   2     2676.09     2856.82     44.76 o 
   1   2   2     1842.74     1882.44     18.08 o 
   2   2   2       98.64       81.89      2.18 o 
   3   2   2      124.81      111.49      1.24 o 
   4   2   2      717.00      770.29      6.34 o 
   5   2   2        0.01        1.50      0.42 o 
   6   2   2      386.68      367.98      4.59 o 
   7   2   2      138.50      131.99      2.25 o 
   8   2   2      163.98      154.26      2.39 o 
   9   2   2       74.20       70.39      1.55 o 
 -10   3   2       13.40       15.04      1.04 o 
  -9   3   2      108.08      103.79      2.30 o 
  -8   3   2       28.00       26.98      1.10 o 
  -7   3   2       71.90       74.63      1.66 o 
  -6   3   2        1.25        0.86      0.42 o 
  -5   3   2     1496.74     1562.68     15.99 o 
  -4   3   2        9.94        8.42      0.56 o 
  -3   3   2       13.40        8.06      0.30 o 
  -2   3   2       12.53       22.35      1.54 o 
  -1   3   2      383.07      412.20      4.57 o 
   0   3   2     1229.69     1350.89     11.78 o 
   1   3   2     2029.71     2011.53     25.08 o 
   2   3   2       16.31       22.32      0.52 o 
   3   3   2      660.27      721.44      6.58 o 
   4   3   2     1786.77     1976.05     17.78 o 
   5   3   2        2.22        4.33      0.37 o 
   6   3   2      195.26      192.09      2.64 o 
   7   3   2      380.44      368.57      4.69 o 
   8   3   2       26.16       22.99      0.87 o 
   9   3   2       20.08       19.68      0.88 o 
  -9   4   2      218.75      225.31      3.99 o 
  -8   4   2       62.89       56.42      1.53 o 
  -7   4   2        6.05        8.37      0.77 o 
  -6   4   2      190.70      181.01      3.01 o 
  -5   4   2      154.94      145.69      2.00 o 
  -4   4   2     1799.08     1933.32     18.37 o 
  -3   4   2        2.30       11.56      0.78 o 
  -2   4   2      355.11      374.97      3.87 o 
  -1   4   2     1134.82     1266.95     13.92 o 
   0   4   2     2925.44     3252.60     47.20 o 
   1   4   2     1152.01     1216.58     10.88 o 
   2   4   2     2391.65     2440.26     23.35 o 
   3   4   2      142.87      129.03      1.42 o 
   4   4   2        0.64        0.37      0.17 o 
   5   4   2       26.32       31.71      0.77 o 
   6   4   2       69.90       71.95      1.21 o 
   7   4   2      241.10      231.03      3.18 o 
   8   4   2       66.43       67.62      1.42 o 
   9   4   2       60.97       56.94      1.39 o 
  -9   5   2       67.36       69.18      1.87 o 
  -8   5   2      454.48      440.56      7.77 o 
  -7   5   2      141.69      134.87      2.49 o 
  -6   5   2       19.41       16.68      0.77 o 
  -5   5   2      693.15      665.39      6.50 o 
  -4   5   2      561.86      597.27      6.19 o 
  -3   5   2     1795.43     1792.31     29.09 o 
  -2   5   2     1225.00     1233.66     13.37 o 
  -1   5   2      138.57      163.16      1.59 o 
   0   5   2      372.93      385.58      4.02 o 
   1   5   2      321.93      323.60      3.34 o 
   2   5   2     7924.66     8121.34     80.26 o 
   3   5   2     2359.09     2247.95     20.19 o 
   4   5   2      484.57      507.55      5.01 o 
   5   5   2     1166.86     1166.25     11.28 o 
   6   5   2       10.10        9.26      0.53 o 
   7   5   2      540.76      514.54      6.33 o 
   8   5   2       85.89       86.29      1.65 o 
   9   5   2      468.31      455.13      6.43 o 
  -9   6   2      904.63      912.09     13.29 o 
  -8   6   2      724.32      722.64     12.18 o 
  -7   6   2     1252.76     1241.21     17.47 o 
  -6   6   2     1268.50     1222.69     15.10 o 
  -5   6   2     1530.08     1557.28     14.85 o 
  -4   6   2      670.07      587.22      6.11 o 
  -3   6   2     3784.53     3868.03     36.68 o 
  -2   6   2     2808.47     3115.75     31.35 o 
  -1   6   2        6.08        3.88      0.35 o 
   0   6   2      224.18      255.85      2.59 o 
   1   6   2     3157.10     3096.66     28.54 o 
   2   6   2       21.18        9.91      0.31 o 
   3   6   2        2.72        7.90      0.40 o 
   4   6   2     2049.38     2121.75     19.08 o 
   5   6   2      876.46      901.03      8.80 o 
   6   6   2      526.16      509.00      6.67 o 
   7   6   2       60.39       61.98      1.18 o 
   8   6   2      102.51      101.94      2.01 o 
   9   6   2      527.96      516.10      7.19 o 
  -9   7   2      515.30      518.98      9.19 o 
  -8   7   2       30.61       25.70      1.50 o 
  -7   7   2      387.16      370.79      5.71 o 
  -6   7   2       27.74       31.85      0.91 o 
  -5   7   2      927.59      934.78      9.05 o 
  -4   7   2      138.72      133.81      1.51 o 
  -3   7   2        4.27        2.45      0.21 o 
  -2   7   2      591.79      537.51      5.56 o 
  -1   7   2        2.08        6.34      0.30 o 
   0   7   2     1438.01     1372.51     13.02 o 
   1   7   2       51.61       45.07      0.76 o 
   2   7   2     4432.83     4608.88     43.63 o 
   3   7   2       28.75       33.30      0.93 o 
   4   7   2       15.37       17.56      0.46 o 
   5   7   2      552.04      526.53      4.99 o 
   6   7   2      381.15      377.59      4.69 o 
   7   7   2       54.06       54.29      1.34 o 
   8   7   2       17.79       17.69      0.89 o 
   9   7   2       61.17       60.76      1.61 o 
  -9   8   2      198.76      203.49      5.26 o 
  -8   8   2      230.14      224.50      4.48 o 
  -7   8   2      144.85      145.01      2.36 o 
  -6   8   2     1699.01     1721.34     21.09 o 
  -5   8   2      643.52      652.86      6.06 o 
  -4   8   2      243.86      265.04      3.31 o 
  -3   8   2      791.61      867.80      8.34 o 
  -2   8   2     1381.91     1418.35     14.30 o 
  -1   8   2      280.49      286.88      2.95 o 
   0   8   2       63.39       83.31      1.04 o 
   1   8   2      160.78      170.97      1.74 o 
   2   8   2     2320.92     2287.57     20.38 o 
   3   8   2      396.13      445.85      4.20 o 
   4   8   2     1822.87     1789.11     17.07 o 
   5   8   2      317.82      312.63      3.29 o 
   6   8   2        4.69        3.65      0.52 o 
   7   8   2        0.74        0.89      0.64 o 
   8   8   2        0.09        0.14      0.51 o 
  -8   9   2       34.18       36.01      1.90 o 
  -7   9   2        1.35        1.10      0.48 o 
  -6   9   2        8.33        9.74      0.48 o 
  -5   9   2       59.38       53.15      0.81 o 
  -4   9   2      268.08      268.81      3.15 o 
  -3   9   2       18.31       14.91      0.44 o 
  -2   9   2      821.07      866.57      8.88 o 
  -1   9   2     1783.28     1838.74     17.43 o 
   0   9   2      672.72      639.88      6.27 o 
   1   9   2      312.18      391.24      3.92 o 
   2   9   2       72.59       62.94      0.91 o 
   3   9   2      276.40      287.59      2.83 o 
   4   9   2     1160.13     1156.47     10.50 o 
   5   9   2      509.32      506.35      5.13 o 
   6   9   2        2.23        2.31      0.52 o 
   7   9   2        0.11        0.52      0.51 o 
   8   9   2      140.07      145.24      2.57 o 
  -8  10   2        0.01        0.20      0.70 o 
  -7  10   2       32.50       25.69      1.22 o 
  -6  10   2      290.15      300.90      4.16 o 
  -5  10   2       35.87       37.51      0.80 o 
  -4  10   2      555.30      520.02      5.94 o 
  -3  10   2        0.50        2.80      0.29 o 
  -2  10   2        6.59        8.19      0.41 o 
  -1  10   2       80.50       95.18      1.22 o 
   0  10   2        4.91        6.57      0.36 o 
   1  10   2      150.25      157.95      1.93 o 
   2  10   2       19.68       28.42      0.70 o 
   3  10   2      144.09      147.39      1.72 o 
   4  10   2      630.05      615.63      5.77 o 
   5  10   2        1.51        1.73      0.31 o 
   6  10   2      573.16      563.42      6.71 o 
   7  10   2       76.77       84.79      1.75 o 
   8  10   2       15.98       17.01      0.92 o 
  -8  11   2      158.25      164.36      3.14 o 
  -7  11   2        1.59        0.85      0.57 o 
  -6  11   2        8.19       10.11      0.61 o 
  -5  11   2       58.04       53.66      0.96 o 
  -4  11   2      107.82      120.45      1.89 o 
  -3  11   2      192.58      182.14      2.43 o 
  -2  11   2      629.99      649.69      7.35 o 
  -1  11   2      299.95      315.54      3.32 o 
   0  11   2      218.01      206.22      2.29 o 
   1  11   2      969.16      980.61     10.14 o 
   2  11   2      764.59      760.47      7.45 o 
   3  11   2       25.53       29.50      0.65 o 
   4  11   2      116.13      118.10      1.52 o 
   5  11   2       26.85       27.44      0.75 o 
   6  11   2        4.77        5.80      0.53 o 
   7  11   2      136.47      144.77      3.26 o 
  -7  12   2       14.00       12.08      0.93 o 
  -6  12   2      110.12      106.79      1.92 o 
  -5  12   2       30.05       24.17      0.73 o 
  -4  12   2       87.44       64.57      1.27 o 
  -3  12   2        4.43        2.56      0.33 o 
  -2  12   2     1253.68     1131.73     11.67 o 
  -1  12   2      686.92      655.29      6.53 o 
   0  12   2      345.59      350.30      3.68 o 
   1  12   2     1053.68     1071.66     11.07 o 
   2  12   2     3447.43     3311.80     35.71 o 
   3  12   2      243.36      258.58      3.29 o 
   4  12   2      843.91      828.79      9.37 o 
   5  12   2       59.71       53.49      1.24 o 
   6  12   2      321.87      321.43      6.32 o 
   7  12   2       19.73       23.96      1.37 o 
  -7  13   2      103.72      114.53      2.85 o 
  -6  13   2        5.77        7.14      0.83 o 
  -5  13   2       77.79       68.95      1.40 o 
  -4  13   2      684.97      658.76      8.24 o 
  -3  13   2      928.95      876.22      9.87 o 
  -2  13   2     1080.81      981.83     10.98 o 
  -1  13   2       29.12       30.56      1.09 o 
   0  13   2     2341.78     2294.20     23.19 o 
   1  13   2      950.92      917.10     10.30 o 
   2  13   2      738.11      722.55      8.25 o 
   3  13   2        1.47        0.76      0.38 o 
   4  13   2       50.40       44.30      1.03 o 
   5  13   2        8.36        7.80      0.61 o 
   6  13   2        8.82        9.34      0.93 o 
   7  13   2      349.42      371.56      6.88 o 
  -6  14   2      392.45      397.98      7.11 o 
  -5  14   2       25.30       23.85      0.87 o 
  -4  14   2      171.96      153.28      3.35 o 
  -3  14   2       90.51       96.22      1.59 o 
  -2  14   2        9.50       16.44      0.78 o 
  -1  14   2      578.69      576.71      6.26 o 
   0  14   2       46.13       34.92      1.37 o 
   1  14   2      228.55      230.97      3.05 o 
   2  14   2      172.28      162.78      2.76 o 
   3  14   2      694.02      694.71      8.02 o 
   4  14   2       22.40       28.59      0.96 o 
   5  14   2        2.40        1.96      0.53 o 
   6  14   2      392.04      437.19      7.82 o 
  -6  15   2      501.76      482.34     22.86 o 
  -5  15   2      293.88      295.71      4.16 o 
  -4  15   2       51.10       57.71      1.23 o 
  -3  15   2      151.99      141.18      2.13 o 
  -2  15   2      515.10      499.30      5.95 o 
  -1  15   2      107.40      106.55      1.62 o 
   0  15   2       17.82       15.91      0.61 o 
   1  15   2      755.38      703.78      8.95 o 
   2  15   2       64.09       54.05      1.18 o 
   3  15   2      337.11      319.82      4.08 o 
   4  15   2      696.15      720.70      8.38 o 
   5  15   2      219.95      262.41      3.88 o 
  -5  16   2        0.35        0.72      0.81 o 
  -4  16   2       45.27       46.52      1.15 o 
  -3  16   2        2.40        3.30      0.48 o 
  -2  16   2       69.00       65.95      1.55 o 
  -1  16   2        5.30        4.31      0.46 o 
   0  16   2       95.40       80.21      1.38 o 
   1  16   2       43.20       47.01      1.11 o 
   2  16   2       25.45       28.90      0.90 o 
   3  16   2       11.55       16.88      0.75 o 
   4  16   2       91.41       78.07      1.54 o 
   5  16   2      329.00      345.51      5.58 o 
  -4  17   2      324.64      321.03      4.20 o 
  -3  17   2      302.42      285.15      3.79 o 
  -2  17   2       30.28       31.52      0.97 o 
  -1  17   2       91.17       86.21      1.60 o 
   0  17   2      278.94      273.46      3.65 o 
   1  17   2        0.75        1.19      0.44 o 
   2  17   2      100.98      111.11      1.90 o 
   3  17   2       94.24       91.11      1.70 o 
   4  17   2      122.37      152.58      2.42 o 
  -3  18   2      399.34      401.25      5.09 o 
  -2  18   2      221.71      227.85      3.20 o 
  -1  18   2       39.00       41.10      1.11 o 
   0  18   2        4.72        7.17      0.59 o 
   1  18   2        5.86        6.86      0.60 o 
   2  18   2      218.65      223.57      3.19 o 
 -10   1   3       19.57       19.38      1.15 o 
  -9   1   3      196.30      195.16      3.53 o 
  -8   1   3        0.71        0.36      0.54 o 
  -7   1   3        8.47        7.33      0.63 o 
  -6   1   3        8.11        7.05      0.54 o 
  -5   1   3        9.18       10.12      0.43 o 
  -4   1   3     4407.34     4599.09     55.69 o 
  -3   1   3      473.22      526.72      8.28 o 
  -2   1   3     2887.25     2826.23     52.85 o 
  -1   1   3       67.96       72.02      1.31 o 
   0   1   3     1972.40     2002.67     21.34 o 
   1   1   3      889.38     1030.35      9.80 o 
   2   1   3     3291.87     3470.45     29.61 o 
   3   1   3       73.48       61.19      0.93 o 
   4   1   3        3.00        3.94      0.24 o 
   5   1   3      204.18      182.73      2.47 o 
   6   1   3       40.03       36.62      0.92 o 
   7   1   3      129.26      129.36      2.24 o 
   8   1   3        1.01        0.52      0.46 o 
   9   1   3        0.37        0.92      0.58 o 
 -10   2   3      444.81      460.39      7.27 o 
  -9   2   3       88.36       82.99      2.02 o 
  -8   2   3       13.68        9.73      0.77 o 
  -7   2   3      412.74      371.04      5.68 o 
  -6   2   3       69.26       79.14      1.86 o 
  -5   2   3      226.98      300.73      4.21 o 
  -4   2   3     2149.74     2250.91     26.97 o 
  -3   2   3     1946.37     1927.49     26.05 o 
  -2   2   3     9556.39     8346.04    603.44 o 
  -1   2   3     9486.04     8591.63    219.70 o 
   0   2   3     2708.25     2683.57     23.23 o 
   1   2   3       15.66       20.37      0.66 o 
   2   2   3     5818.79     6047.30     90.65 o 
   3   2   3       75.33       91.14      1.02 o 
   4   2   3        2.82        7.74      0.31 o 
   5   2   3       46.74       59.56      0.94 o 
   6   2   3      141.08      126.26      1.93 o 
   7   2   3      772.54      737.83      8.80 o 
   8   2   3       75.79       65.73      1.41 o 
   9   2   3      768.72      766.58      9.34 o 
 -10   3   3       26.58       29.96      1.40 o 
  -9   3   3      761.88      763.56     11.23 o 
  -8   3   3      259.73      240.37      4.03 o 
  -7   3   3      340.87      348.73      6.18 o 
  -6   3   3        5.82       12.00      0.89 o 
  -5   3   3        5.72        2.97      0.40 o 
  -4   3   3      124.95      112.08      1.61 o 
  -3   3   3      131.13      114.62      1.76 o 
  -2   3   3      479.49      570.88      6.25 o 
  -1   3   3       14.95       28.00      0.45 o 
   0   3   3     7604.22     7256.48    120.28 o 
   1   3   3     4334.73     4211.49     53.90 o 
   2   3   3     1407.04     1460.52     13.93 o 
   3   3   3      480.16      432.61      4.30 o 
   4   3   3       67.10       87.62      1.17 o 
   5   3   3      488.29      473.58      4.51 o 
   6   3   3      587.23      572.34      6.87 o 
   7   3   3       96.42       87.14      1.59 o 
   8   3   3        0.51        0.48      0.48 o 
   9   3   3      289.20      274.87      3.89 o 
  -9   4   3      197.33      193.82      3.55 o 
  -8   4   3      127.97      126.76      2.49 o 
  -7   4   3       87.92       82.38      2.04 o 
  -6   4   3      459.86      471.16      7.97 o 
  -5   4   3      824.86      853.47     10.37 o 
  -4   4   3      658.03      666.51      7.42 o 
  -3   4   3     2823.22     2744.84     33.47 o 
  -2   4   3       12.81       20.83      0.73 o 
  -1   4   3     2013.03     1932.97     20.90 o 
   0   4   3      657.75      850.65     11.75 o 
   1   4   3       97.33       97.30      1.09 o 
   2   4   3      181.68      254.87      2.61 o 
   3   4   3      477.19      515.14      4.78 o 
   4   4   3      208.40      169.28      1.76 o 
   5   4   3      253.63      235.97      2.41 o 
   6   4   3      613.49      608.65      6.68 o 
   7   4   3     1209.73     1163.36     13.52 o 
   8   4   3      297.77      293.69      3.99 o 
   9   4   3      158.59      151.52      2.51 o 
  -9   5   3       58.62       53.82      1.64 o 
  -8   5   3      112.24      116.72      2.74 o 
  -7   5   3      581.14      579.48      9.78 o 
  -6   5   3      475.80      481.12      8.13 o 
  -5   5   3      540.84      572.16      7.07 o 
  -4   5   3     2583.99     2659.01     28.88 o 
  -3   5   3      210.79      228.25      4.91 o 
  -2   5   3     2462.95     2531.28     42.51 o 
  -1   5   3      762.15      822.67      9.14 o 
   0   5   3       12.02       17.23      0.34 o 
   1   5   3      171.15      187.14      1.83 o 
   2   5   3     4590.65     4837.00     43.72 o 
   3   5   3     2085.54     2125.08     20.25 o 
   4   5   3        5.86        9.44      0.34 o 
   5   5   3      350.56      345.90      3.59 o 
   6   5   3      486.61      479.57      5.38 o 
   7   5   3      354.30      356.05      4.59 o 
   8   5   3      704.72      675.09      8.23 o 
   9   5   3      175.47      178.57      2.82 o 
  -9   6   3       27.65       33.76      1.37 o 
  -8   6   3      684.83      689.67     11.66 o 
  -7   6   3       16.25       16.92      1.01 o 
  -6   6   3       40.44       37.79      1.04 o 
  -5   6   3      366.05      404.28      4.65 o 
  -4   6   3        4.18        2.60      0.27 o 
  -3   6   3      290.63      311.57      3.59 o 
  -2   6   3       27.77       50.68      0.72 o 
  -1   6   3       14.08       17.95      0.52 o 
   0   6   3      580.04      602.40      5.83 o 
   1   6   3        2.51        2.73      0.28 o 
   2   6   3       26.87       27.23      0.54 o 
   3   6   3      142.28      169.49      1.86 o 
   4   6   3      458.50      476.74      4.51 o 
   5   6   3        0.14        0.09      0.27 o 
   6   6   3       14.26       14.14      0.64 o 
   7   6   3        7.58        7.21      0.54 o 
   8   6   3      118.37      114.23      2.01 o 
   9   6   3        1.34        1.75      0.66 o 
  -9   7   3       11.55       15.91      1.17 o 
  -8   7   3       39.56       40.58      1.56 o 
  -7   7   3       18.13       18.44      1.02 o 
  -6   7   3      177.28      180.08      3.83 o 
  -5   7   3       44.29       53.52      1.18 o 
  -4   7   3      886.78      901.27      8.64 o 
  -3   7   3      646.09      646.66      7.87 o 
  -2   7   3      207.27      230.24      2.70 o 
  -1   7   3       49.05       55.57      0.81 o 
   0   7   3      259.07      249.94      2.75 o 
   1   7   3     2021.05     2173.76     20.83 o 
   2   7   3      221.79      259.73      2.53 o 
   3   7   3       19.78       20.84      0.46 o 
   4   7   3       68.37       88.78      1.10 o 
   5   7   3      323.08      319.30      3.38 o 
   6   7   3      151.10      151.38      2.22 o 
   7   7   3       49.04       47.92      1.16 o 
   8   7   3        4.49        8.52      0.76 o 
  -9   8   3        2.00        4.12      1.77 o 
  -8   8   3      235.08      226.50      4.50 o 
  -7   8   3        7.32       11.23      0.88 o 
  -6   8   3       89.38       88.35      1.79 o 
  -5   8   3      416.14      392.32      3.98 o 
  -4   8   3       68.74       70.49      0.97 o 
  -3   8   3      264.05      231.56      2.58 o 
  -2   8   3       14.11       23.13      0.55 o 
  -1   8   3       51.87       52.28      0.95 o 
   0   8   3       15.50       10.77      0.73 o 
   1   8   3      213.84      219.06      2.17 o 
   2   8   3     3354.49     3376.06     30.30 o 
   3   8   3        0.13        1.02      0.22 o 
   4   8   3     2562.98     2543.25     22.86 o 
   5   8   3      444.26      438.36      4.52 o 
   6   8   3      302.92      308.61      3.98 o 
   7   8   3      351.50      353.82      4.98 o 
   8   8   3       94.48       97.25      1.83 o 
  -8   9   3       58.25       53.75      2.22 o 
  -7   9   3      224.58      219.29      3.67 o 
  -6   9   3       58.20       54.82      1.33 o 
  -5   9   3        0.32        0.61      0.27 o 
  -4   9   3      265.67      246.02      2.81 o 
  -3   9   3      591.27      638.10      7.17 o 
  -2   9   3       40.98       33.44      0.70 o 
  -1   9   3       39.14       54.15      0.82 o 
   0   9   3       89.34       82.06      1.07 o 
   1   9   3     1026.78     1000.00      9.60 o 
   2   9   3     1994.37     2075.59     18.54 o 
   3   9   3     3584.82     3586.62     31.87 o 
   4   9   3       23.63       33.92      0.71 o 
   5   9   3     1858.06     1900.81     19.47 o 
   6   9   3      546.36      536.61      7.09 o 
   7   9   3       64.59       68.37      1.56 o 
   8   9   3      296.93      299.22      4.09 o 
  -8  10   3      278.31      300.22      5.73 o 
  -7  10   3       89.63       85.46      1.92 o 
  -6  10   3       82.80       85.70      1.77 o 
  -5  10   3       32.68       31.38      0.72 o 
  -4  10   3       37.35       37.64      0.76 o 
  -3  10   3      631.33      605.74      6.87 o 
  -2  10   3      720.39      749.46      8.37 o 
  -1  10   3      771.16      746.02      7.30 o 
   0  10   3      734.62      740.54      7.25 o 
   1  10   3      323.47      361.40      3.97 o 
   2  10   3        4.87        4.20      0.32 o 
   3  10   3      126.97      147.84      1.75 o 
   4  10   3        4.40        4.29      0.34 o 
   5  10   3        0.37        0.03      0.33 o 
   6  10   3      395.35      404.20      5.53 o 
   7  10   3      761.03      783.60     10.17 o 
   8  10   3      230.44      246.39      3.53 o 
  -8  11   3       43.65       45.93      2.63 o 
  -7  11   3      205.88      215.28      4.20 o 
  -6  11   3      336.84      346.06      5.23 o 
  -5  11   3        0.88        0.46      0.30 o 
  -4  11   3      106.31       93.30      1.46 o 
  -3  11   3        2.21        2.82      0.34 o 
  -2  11   3      646.84      657.05      6.93 o 
  -1  11   3       68.02       59.59      0.92 o 
   0  11   3      386.97      382.49      3.95 o 
   1  11   3      165.67      159.83      2.01 o 
   2  11   3       14.14       17.70      0.60 o 
   3  11   3     3232.63     3246.56     32.67 o 
   4  11   3       23.02       20.70      0.62 o 
   5  11   3      122.06      134.40      1.86 o 
   6  11   3       71.83       78.60      1.64 o 
   7  11   3      289.73      316.65      4.59 o 
  -7  12   3       47.23       53.26      1.93 o 
  -6  12   3        0.43        0.18      0.43 o 
  -5  12   3       28.35       19.04      0.65 o 
  -4  12   3       13.42        7.33      0.59 o 
  -3  12   3      425.98      422.30      5.01 o 
  -2  12   3      195.70      184.74      3.59 o 
  -1  12   3      396.31      384.46      4.01 o 
   0  12   3      735.39      716.71      7.10 o 
   1  12   3       23.05       19.48      0.75 o 
   2  12   3     1212.71     1192.94     12.31 o 
   3  12   3      784.71      777.97      7.69 o 
   4  12   3      489.65      502.63      5.16 o 
   5  12   3        4.21        5.96      0.50 o 
   6  12   3       52.79       62.00      1.91 o 
   7  12   3       56.62       56.42      1.94 o 
  -7  13   3       27.85       28.64      1.41 o 
  -6  13   3       16.62       15.29      0.76 o 
  -5  13   3        5.27        6.04      0.45 o 
  -4  13   3        2.87        0.93      0.35 o 
  -3  13   3       72.99       70.48      1.28 o 
  -2  13   3       25.67       20.94      0.63 o 
  -1  13   3      127.14      122.15      1.86 o 
   0  13   3        4.91        3.14      0.37 o 
   1  13   3      136.68      135.79      1.99 o 
   2  13   3      143.19      143.86      2.09 o 
   3  13   3       58.74       60.28      1.19 o 
   4  13   3       22.87       25.02      0.81 o 
   5  13   3       74.48       69.44      1.49 o 
   6  13   3       48.52       47.40      2.29 o 
  -6  14   3        0.05       -0.49      0.52 o 
  -5  14   3        8.41        7.86      0.55 o 
  -4  14   3        0.12        0.74      0.56 o 
  -3  14   3      389.58      384.38      4.69 o 
  -2  14   3      211.71      206.71      2.78 o 
  -1  14   3      136.36      138.99      1.91 o 
   0  14   3       23.00       22.75      0.71 o 
   1  14   3        1.25        1.37      0.40 o 
   2  14   3      112.72      108.70      1.75 o 
   3  14   3       23.06       24.12      0.82 o 
   4  14   3       85.33       92.59      1.78 o 
   5  14   3       43.59       37.86      1.14 o 
   6  14   3       96.20      104.29      2.73 o 
  -6  15   3       17.05       18.90      1.19 o 
  -5  15   3       75.50       76.97      1.62 o 
  -4  15   3       16.02       15.42      0.68 o 
  -3  15   3        0.08        0.03      0.40 o 
  -2  15   3      928.29      881.34     10.02 o 
  -1  15   3      165.15      164.60      2.21 o 
   0  15   3      158.37      146.96      2.19 o 
   1  15   3      227.79      218.30      2.97 o 
   2  15   3        4.64        7.38      0.58 o 
   3  15   3     1630.66     1599.01     17.69 o 
   4  15   3      157.51      153.41      2.57 o 
   5  15   3       32.74       42.26      1.24 o 
  -5  16   3        5.17        2.64      0.52 o 
  -4  16   3       59.64       58.45      1.28 o 
  -3  16   3      535.90      542.69      6.48 o 
  -2  16   3       63.23       58.96      1.24 o 
  -1  16   3      486.69      468.44      5.29 o 
   0  16   3       86.19       88.93      1.59 o 
   1  16   3       85.50       84.11      1.55 o 
   2  16   3      126.06      113.02      1.89 o 
   3  16   3        1.21        0.19      0.44 o 
   4  16   3      233.90      221.78      3.13 o 
  -4  17   3        2.50        1.56      0.64 o 
  -3  17   3      277.85      281.27      4.59 o 
  -2  17   3      332.39      362.52      5.89 o 
  -1  17   3      119.06      116.30      1.95 o 
   0  17   3      247.15      256.12      3.51 o 
   1  17   3       14.14       13.41      0.70 o 
   2  17   3       93.76       89.63      1.67 o 
   3  17   3      340.32      354.41      4.57 o 
  -2  18   3      145.50      138.05      2.75 o 
  -1  18   3       92.89       93.04      2.12 o 
   0  18   3      183.56      202.01      3.26 o 
   1  18   3        1.23        1.14      0.71 o 
   2  18   3      493.40      547.33      7.37 o 
 -10   0   4       81.44       90.84      3.21 o 
  -9   0   4      809.60      790.44     16.38 o 
  -8   0   4        0.02        0.52      1.22 o 
  -7   0   4     1353.83     1323.54     26.14 o 
  -5   0   4     1199.35     1253.96     19.49 o 
  -4   0   4      575.77      586.40     12.88 o 
  -3   0   4     1779.06     1839.06     47.01 o 
  -2   0   4       66.49      107.65      3.26 o 
  -1   0   4      712.01      676.48     12.51 o 
   0   0   4     1452.40     1444.86     19.36 o 
   1   0   4      162.29      140.02      1.85 o 
   2   0   4      480.16      611.26      7.46 o 
   3   0   4      231.24      233.71      3.05 o 
   4   0   4      141.43      146.48      2.67 o 
   5   0   4      867.15      853.70     14.03 o 
   6   0   4       32.55       30.84      1.24 o 
   7   0   4      603.63      595.50     10.26 o 
   8   0   4      108.45      112.26      2.78 o 
   9   0   4      329.62      331.66      6.43 o 
 -10   1   4      521.67      498.03      7.78 o 
  -9   1   4      237.75      226.56      3.97 o 
  -8   1   4      266.66      274.69      4.49 o 
  -7   1   4        6.34       12.56      0.74 o 
  -6   1   4      845.43      801.91     15.97 o 
  -5   1   4      200.82      219.36      2.90 o 
  -4   1   4       18.87        9.43      1.07 o 
  -3   1   4        9.10       14.35      1.69 o 
  -2   1   4     1911.23     1963.70     29.53 o 
  -1   1   4     5801.22     5548.16    107.84 o 
   0   1   4      411.39      465.30      4.38 o 
   1   1   4       45.00       77.31      0.78 o 
   2   1   4      731.90      681.96      5.89 o 
   3   1   4      208.57      265.40      2.62 o 
   4   1   4       22.85        9.42      0.32 o 
   5   1   4      263.90      257.71      3.33 o 
   6   1   4      291.79      272.74      3.57 o 
   7   1   4        0.70        0.75      0.46 o 
   8   1   4      466.89      452.81      5.77 o 
   9   1   4       73.58       76.28      1.82 o 
 -10   2   4      131.30      125.35      2.72 o 
  -9   2   4       54.85       55.46      1.63 o 
  -8   2   4       34.37       34.33      1.21 o 
  -7   2   4      339.41      341.30     11.82 o 
  -6   2   4      202.06      194.29      4.65 o 
  -5   2   4     1613.86     1642.78     19.55 o 
  -4   2   4     3337.84     3406.07     45.64 o 
  -3   2   4       14.41       11.53      1.25 o 
  -2   2   4      490.80      498.21      6.71 o 
  -1   2   4       71.66       75.43      2.10 o 
   0   2   4     4850.31     4914.65     52.72 o 
   1   2   4     1113.28     1070.38     16.07 o 
   2   2   4       88.13      117.98      2.07 o 
   3   2   4      389.28      496.29      4.37 o 
   4   2   4      761.49      776.84      6.75 o 
   5   2   4      220.79      193.99      2.40 o 
   6   2   4      144.98      139.60      2.11 o 
   7   2   4        8.33        9.81      0.62 o 
   8   2   4      578.89      560.94      6.97 o 
   9   2   4       23.54       22.30      0.96 o 
  -9   3   4       93.86       87.04      2.09 o 
  -8   3   4        8.23        8.92      0.76 o 
  -7   3   4      483.20      464.75      7.98 o 
  -6   3   4       63.85       70.21      3.12 o 
  -5   3   4      461.60      435.61      6.09 o 
  -4   3   4     6189.04     6209.26     83.32 o 
  -3   3   4     1197.38     1292.37     17.32 o 
  -2   3   4       88.42       93.95      1.67 o 
  -1   3   4       44.99       41.14      0.68 o 
   0   3   4     2033.72     2243.68     19.14 o 
   1   3   4      497.26      582.05      6.07 o 
   2   3   4      733.02      813.82      7.43 o 
   3   3   4     1135.36     1302.33     11.78 o 
   4   3   4      493.72      497.16      4.42 o 
   5   3   4       37.51       44.48      0.79 o 
   6   3   4       25.76       30.09      0.89 o 
   7   3   4      182.88      160.68      2.45 o 
   8   3   4       75.98       73.81      1.54 o 
   9   3   4       12.76       15.85      0.87 o 
  -9   4   4        2.54        3.40      0.69 o 
  -8   4   4       74.39       75.66      2.04 o 
  -7   4   4      388.63      377.86      6.65 o 
  -6   4   4      873.18      875.19     14.06 o 
  -5   4   4      180.03      191.13      2.61 o 
  -4   4   4     3196.67     3411.57     45.50 o 
  -3   4   4     1292.08     1347.97     16.06 o 
  -2   4   4      266.99      293.45      3.63 o 
  -1   4   4       87.22       62.97      0.75 o 
   0   4   4     3919.14     4231.51     99.50 o 
   1   4   4     2235.98     2477.35     23.62 o 
   2   4   4      180.82      193.68      3.82 o 
   3   4   4     2014.41     2113.94     20.15 o 
   4   4   4       17.44       15.54      0.43 o 
   5   4   4        8.54        9.10      0.36 o 
   6   4   4      140.28      134.16      1.89 o 
   7   4   4      636.56      613.04      7.46 o 
   8   4   4        3.39        4.24      0.62 o 
   9   4   4       18.16       11.95      0.80 o 
  -9   5   4      311.14      312.37      5.18 o 
  -8   5   4      407.21      409.22      7.29 o 
  -7   5   4       71.04       62.91      2.66 o 
  -6   5   4      564.01      491.79     20.69 o 
  -5   5   4     1138.57     1129.06     12.55 o 
  -4   5   4     1088.78     1197.68     14.33 o 
  -3   5   4        0.68        0.24      0.19 o 
  -2   5   4      140.43      109.09      1.37 o 
  -1   5   4      589.01      554.86      5.39 o 
   0   5   4      473.95      546.22      5.30 o 
   1   5   4       15.99       21.32      0.59 o 
   2   5   4     1358.18     1585.65     15.17 o 
   3   5   4      893.72      925.40      8.99 o 
   4   5   4      384.69      412.44      3.95 o 
   5   5   4        5.19        6.10      0.33 o 
   6   5   4       30.73       28.59      0.81 o 
   7   5   4      394.22      382.56      4.92 o 
   8   5   4      751.63      733.21      8.91 o 
  -9   6   4       23.36       27.00      1.42 o 
  -8   6   4      123.81      124.30      2.86 o 
  -7   6   4      478.08      482.05     10.09 o 
  -6   6   4       30.30       44.99      1.15 o 
  -5   6   4     1722.70     1727.96     20.84 o 
  -4   6   4      772.76      737.14      7.58 o 
  -3   6   4        0.28        3.59      0.44 o 
  -2   6   4     2117.78     2111.39     22.75 o 
  -1   6   4       19.86       23.82      0.67 o 
   0   6   4     1399.72     1450.26     14.71 o 
   1   6   4        0.08        1.00      0.31 o 
   2   6   4     1526.59     1619.04     15.49 o 
   3   6   4      153.05      128.24      1.42 o 
   4   6   4       27.91       38.23      0.65 o 
   5   6   4      487.98      437.55      4.50 o 
   6   6   4      148.74      150.14      2.24 o 
   7   6   4       56.75       55.10      1.15 o 
   8   6   4        0.85        1.04      0.55 o 
  -9   7   4       67.04       60.22      2.00 o 
  -8   7   4      777.46      791.68     13.25 o 
  -7   7   4        1.39        0.89      0.79 o 
  -6   7   4      830.90      845.94     11.89 o 
  -5   7   4      358.52      372.60      3.79 o 
  -4   7   4       78.83       75.82      1.41 o 
  -3   7   4      264.00      254.98      3.01 o 
  -2   7   4      166.10      191.07      2.14 o 
  -1   7   4      164.10      135.17      1.62 o 
   0   7   4        0.39        0.00      0.18 o 
   1   7   4     1221.19     1265.69     10.83 o 
   2   7   4       43.90       46.47      1.19 o 
   3   7   4      215.24      215.86      2.21 o 
   4   7   4      486.29      447.79      4.31 o 
   5   7   4      337.37      335.73      3.56 o 
   6   7   4       70.29       70.94      1.27 o 
   7   7   4        1.19        0.58      0.39 o 
   8   7   4      444.58      471.88      6.61 o 
  -9   8   4        3.69        2.30      0.98 o 
  -8   8   4       32.22       31.18      2.93 o 
  -7   8   4      252.94      246.95      4.61 o 
  -6   8   4        0.18        1.78      0.57 o 
  -5   8   4      317.69      323.05      3.35 o 
  -4   8   4      202.35      204.31      3.02 o 
  -3   8   4        2.00        5.77      0.54 o 
  -2   8   4     3119.23     3188.57     34.37 o 
  -1   8   4      535.11      546.34      5.38 o 
   0   8   4      399.23      384.11      4.90 o 
   1   8   4        9.60        8.53      0.31 o 
   2   8   4      148.69      153.62      1.55 o 
   3   8   4      411.02      398.53      3.63 o 
   4   8   4       59.89       52.69      0.83 o 
   5   8   4        1.27        2.04      0.33 o 
   6   8   4       45.58       40.88      1.03 o 
   7   8   4      165.13      172.85      2.40 o 
   8   8   4       12.03       10.93      0.74 o 
  -8   9   4      511.91      520.44     21.11 o 
  -7   9   4      163.89      161.52      3.43 o 
  -6   9   4        0.62        0.93      0.41 o 
  -5   9   4        1.07        1.48      0.31 o 
  -4   9   4      164.52      168.11      2.20 o 
  -3   9   4        3.77        6.02      0.43 o 
  -2   9   4      212.05      233.68      2.85 o 
  -1   9   4        0.18        0.75      0.21 o 
   0   9   4        0.32        2.67      0.34 o 
   1   9   4      244.78      253.27      2.97 o 
   2   9   4     2077.36     1972.17     16.80 o 
   3   9   4      602.25      597.11      5.32 o 
   4   9   4        0.25        0.30      0.27 o 
   5   9   4      183.56      190.47      2.24 o 
   6   9   4       61.12       58.97      1.28 o 
   7   9   4      104.56      113.81      1.97 o 
   8   9   4        0.93        0.11      0.54 o 
  -8  10   4        0.61        0.09      0.51 o 
  -7  10   4      120.63      128.65      2.93 o 
  -6  10   4        6.02        7.25      0.55 o 
  -5  10   4       54.32       51.15      0.93 o 
  -4  10   4      682.25      689.99      8.50 o 
  -3  10   4      186.78      196.75      2.52 o 
  -2  10   4      602.69      617.03      6.50 o 
  -1  10   4      172.78      182.22      2.06 o 
   0  10   4       57.31       66.73      1.04 o 
   1  10   4      143.90      137.15      1.76 o 
   2  10   4        1.22        2.66      0.38 o 
   3  10   4     1201.65     1188.93     12.25 o 
   4  10   4       42.33       47.05      0.86 o 
   5  10   4       39.08       35.13      0.83 o 
   6  10   4       16.04       14.83      0.86 o 
   7  10   4       58.82       59.73      1.69 o 
  -8  11   4       13.63       15.73      1.14 o 
  -7  11   4       41.01       36.21      1.27 o 
  -6  11   4      298.53      274.42      3.89 o 
  -5  11   4        2.81        2.76      0.37 o 
  -4  11   4     1819.90     1715.34     18.73 o 
  -3  11   4      446.64      417.28      4.91 o 
  -2  11   4      112.53      113.40      2.23 o 
  -1  11   4      678.01      666.61      6.61 o 
   0  11   4     3658.91     3567.82     35.77 o 
   1  11   4       16.71       14.89      0.57 o 
   2  11   4     3073.86     3058.76     28.85 o 
   3  11   4        5.49        9.99      0.49 o 
   4  11   4      312.50      305.52      3.31 o 
   5  11   4      413.64      398.74      4.51 o 
   6  11   4       84.46       80.72      1.69 o 
   7  11   4       78.56       74.69      1.70 o 
  -7  12   4      269.07      263.13      4.36 o 
  -6  12   4       78.19       78.04      1.59 o 
  -5  12   4      191.07      175.50      2.25 o 
  -4  12   4      428.59      388.50      4.33 o 
  -3  12   4        1.19        2.33      0.37 o 
  -2  12   4     1460.01     1422.61     15.70 o 
  -1  12   4        8.58       10.16      0.48 o 
   0  12   4        2.52        2.52      0.34 o 
   1  12   4       44.49       45.21      0.91 o 
   2  12   4       11.13       12.38      0.53 o 
   3  12   4        0.34        0.53      0.37 o 
   4  12   4      687.96      709.19      7.10 o 
   5  12   4       52.92       55.95      1.11 o 
   6  12   4       60.55       64.13      1.70 o 
  -7  13   4        5.50        4.35      0.83 o 
  -6  13   4        3.01        5.29      0.58 o 
  -5  13   4       70.24       65.03      1.16 o 
  -4  13   4       40.54       40.49      0.88 o 
  -3  13   4     1074.32     1056.96     13.18 o 
  -2  13   4       20.56       22.73      0.67 o 
  -1  13   4     3033.68     2991.14     28.30 o 
   0  13   4       10.93       12.09      0.81 o 
   1  13   4     1458.66     1454.26     14.94 o 
   2  13   4      186.90      171.56      2.23 o 
   3  13   4        0.89        0.74      0.37 o 
   4  13   4        1.20        1.63      0.53 o 
   5  13   4       70.13       77.05      1.60 o 
   6  13   4      329.18      354.23      6.52 o 
  -6  14   4        4.12        4.16      0.91 o 
  -5  14   4      313.56      302.28      4.66 o 
  -4  14   4       59.07       62.24      1.35 o 
  -3  14   4       31.65       32.00      0.88 o 
  -2  14   4      504.25      507.61      5.99 o 
  -1  14   4       78.97       75.66      1.27 o 
   0  14   4       99.68       94.65      1.87 o 
   1  14   4        5.64        4.50      0.52 o 
   2  14   4      155.08      159.53      2.32 o 
   3  14   4      337.46      318.19      4.50 o 
   4  14   4      877.82      865.00     11.53 o 
   5  14   4       89.68      101.42      1.95 o 
  -5  15   4        3.23        3.77      0.60 o 
  -4  15   4       85.01       91.07      1.97 o 
  -3  15   4      254.58      251.75      4.78 o 
  -2  15   4        0.56        0.98      0.51 o 
  -1  15   4      198.26      191.33      2.99 o 
   0  15   4        0.26        0.37      0.39 o 
   1  15   4       71.57       73.11      1.40 o 
   2  15   4      175.46      181.01      2.88 o 
   3  15   4       24.90       29.82      1.05 o 
   4  15   4      310.82      343.04      5.41 o 
   5  15   4       80.07       81.82      1.97 o 
  -5  16   4       11.50       17.85      0.95 o 
  -4  16   4      362.54      363.04      5.64 o 
  -3  16   4       86.87       83.62      1.94 o 
  -2  16   4       88.48       80.96      1.86 o 
  -1  16   4       84.30       78.70      1.67 o 
   0  16   4       69.92       73.20      1.81 o 
   1  16   4       38.12       36.80      1.14 o 
   2  16   4      149.43      160.71      2.69 o 
   3  16   4       13.12        7.78      0.67 o 
   4  16   4      177.84      191.73      3.10 o 
  -3  17   4       14.24       15.32      0.95 o 
  -2  17   4       25.32       27.05      1.15 o 
  -1  17   4        0.22        0.35      0.49 o 
   0  17   4        5.22        2.22      0.55 o 
   1  17   4        2.19        1.67      0.53 o 
   2  17   4      238.61      260.67      3.94 o 
   3  17   4      102.32      113.03      2.18 o 
  -2  18   4      285.63      266.24      4.47 o 
  -1  18   4      103.27      104.47      2.31 o 
   0  18   4        0.61        0.13      0.50 o 
   1  18   4        2.49        4.14      0.63 o 
  -9   1   5        4.55        4.96      0.71 o 
  -8   1   5       56.07       55.76      1.72 o 
  -7   1   5       89.58       80.16      2.00 o 
  -6   1   5        7.08        9.17      0.50 o 
  -5   1   5       25.51       33.13      1.27 o 
  -4   1   5      261.45      261.35      4.27 o 
  -3   1   5     1093.11     1155.09     21.08 o 
  -2   1   5      239.21      264.82      3.67 o 
  -1   1   5        0.87        0.20      0.22 o 
   0   1   5     1091.67     1210.42     10.85 o 
   1   1   5       27.42       32.46      0.45 o 
   2   1   5      850.27      928.11      7.98 o 
   3   1   5      184.86      179.51      1.84 o 
   4   1   5        2.05        1.40      0.24 o 
   5   1   5        1.35        1.53      0.37 o 
   6   1   5       70.22       68.16      1.32 o 
   7   1   5       56.64       56.79      1.27 o 
   8   1   5       92.24       88.45      1.72 o 
   9   1   5      195.68      203.65      3.13 o 
  -9   2   5      484.74      467.13      7.23 o 
  -8   2   5       92.66       76.01      2.05 o 
  -7   2   5       11.79       23.29      1.08 o 
  -6   2   5     1030.04      991.48     13.60 o 
  -5   2   5       31.32       27.93      0.70 o 
  -4   2   5      511.54      511.15      7.00 o 
  -3   2   5      482.30      475.45      7.54 o 
  -2   2   5     2540.53     2427.98     32.14 o 
  -1   2   5     1184.42     1270.16     13.98 o 
   0   2   5      130.07      102.15      1.16 o 
   1   2   5      179.68      138.64      1.60 o 
   2   2   5      534.52      630.79      7.26 o 
   3   2   5     1786.16     1804.49     15.35 o 
   4   2   5        5.57        8.05      0.29 o 
   5   2   5        0.07        0.88      0.35 o 
   6   2   5       18.91       24.60      0.85 o 
   7   2   5      638.86      613.41      7.48 o 
   8   2   5      278.26      271.24      4.14 o 
  -9   3   5       19.80       20.04      1.07 o 
  -8   3   5      643.54      629.89      9.57 o 
  -7   3   5       22.56       27.54      2.22 o 
  -6   3   5     2818.01     2933.11     39.27 o 
  -5   3   5      190.78      176.46      2.71 o 
  -4   3   5     3644.81     3813.33     51.10 o 
  -3   3   5     3016.77     3045.91     40.38 o 
  -2   3   5      290.57      239.02      3.39 o 
  -1   3   5       13.42        9.48      0.37 o 
   0   3   5      936.75      953.54      9.18 o 
   1   3   5     1429.38     1384.09     13.31 o 
   2   3   5      569.76      588.14      5.63 o 
   3   3   5      190.57      199.59      2.91 o 
   4   3   5     1021.01      998.50      8.65 o 
   5   3   5     1446.47     1302.73     13.68 o 
   6   3   5     1685.25     1596.67     18.26 o 
   7   3   5     2268.78     2171.00     24.72 o 
   8   3   5        0.40        1.10      0.53 o 
  -9   4   5      184.62      190.82      3.49 o 
  -8   4   5        0.37       -0.16      0.62 o 
  -7   4   5      420.48      443.44      7.66 o 
  -6   4   5      208.98      205.54      3.87 o 
  -5   4   5      372.31      374.45      4.98 o 
  -4   4   5        0.78        1.79      0.32 o 
  -2   4   5      759.89      757.33     10.18 o 
  -1   4   5      686.96      714.22      8.01 o 
   0   4   5     3601.47     3816.98     39.98 o 
   1   4   5     2659.96     2768.05     24.86 o 
   2   4   5     1389.99     1552.92     14.03 o 
   3   4   5     1514.10     1536.82     13.93 o 
   4   4   5      952.37      951.24      9.26 o 
   5   4   5       26.55       14.08      0.72 o 
   6   4   5      478.48      486.30      5.49 o 
   7   4   5       10.72       14.10      0.75 o 
   8   4   5      324.91      330.65      4.47 o 
  -9   5   5        4.50        6.72      0.77 o 
  -8   5   5       33.98       32.08      1.71 o 
  -7   5   5        2.98        4.03      1.86 o 
  -6   5   5       10.10       13.56      0.67 o 
  -5   5   5      958.36      955.07     11.70 o 
  -4   5   5        4.19        3.41      0.32 o 
  -3   5   5       65.10       49.76      1.04 o 
  -2   5   5       95.68      108.60      1.67 o 
  -1   5   5       31.91       32.18      0.80 o 
   0   5   5      335.58      392.53      3.88 o 
   1   5   5      206.55      272.68      2.63 o 
   2   5   5      206.73      184.03      2.02 o 
   3   5   5       57.18       53.91      0.78 o 
   4   5   5     1380.62     1426.00     12.99 o 
   5   5   5       98.42       94.62      1.48 o 
   6   5   5       39.10       36.27      1.46 o 
   7   5   5       29.28       31.06      1.00 o 
   8   5   5       21.89       20.68      0.90 o 
  -9   6   5        4.38        1.85      0.78 o 
  -8   6   5       64.89       49.25      5.50 o 
  -7   6   5      129.23      119.35      2.64 o 
  -6   6   5        9.10        5.58      0.50 o 
  -5   6   5      240.41      260.21      2.95 o 
  -4   6   5      103.56      114.59      1.71 o 
  -3   6   5       33.60       36.49      0.68 o 
  -2   6   5      195.63      199.51      2.60 o 
  -1   6   5      925.99      978.11      9.38 o 
   0   6   5       82.46      108.64      1.34 o 
   1   6   5       63.61       59.92      0.77 o 
   2   6   5      339.42      352.67      3.62 o 
   3   6   5       11.17       13.75      0.44 o 
   4   6   5      339.96      323.62      3.05 o 
   5   6   5      520.48      469.96      4.57 o 
   6   6   5       56.66       46.98      1.11 o 
   7   6   5       57.61       55.85      1.18 o 
   8   6   5        4.84        3.34      0.60 o 
  -8   7   5       31.37       28.20      1.33 o 
  -7   7   5       31.78       31.93      1.28 o 
  -6   7   5      100.72      102.47      1.76 o 
  -5   7   5      230.97      220.13      2.57 o 
  -4   7   5        0.55        0.99      0.25 o 
  -3   7   5     1362.13     1365.05     14.83 o 
  -2   7   5      144.56      130.31      1.52 o 
  -1   7   5        6.51        7.53      0.27 o 
   0   7   5       25.73       29.55      0.75 o 
   1   7   5      773.84      769.87      7.05 o 
   2   7   5      305.32      336.36      3.26 o 
   3   7   5       23.92       21.66      0.52 o 
   4   7   5      133.79      165.99      1.83 o 
   5   7   5        0.70        2.59      0.32 o 
   6   7   5       60.33       53.93      1.10 o 
   7   7   5        8.81        8.46      0.61 o 
   8   7   5       32.92       33.29      1.23 o 
  -8   8   5        4.53        6.44      1.81 o 
  -7   8   5       48.51       51.49      1.66 o 
  -6   8   5      767.80      754.75     10.65 o 
  -5   8   5       34.14       29.51      0.68 o 
  -4   8   5      919.05      892.84     10.78 o 
  -3   8   5       12.15       13.54      0.49 o 
  -2   8   5      917.52      891.07      9.81 o 
  -1   8   5       67.17       67.68      0.92 o 
   0   8   5       16.07       17.09      0.47 o 
   1   8   5      489.22      514.09      4.57 o 
   2   8   5      551.12      571.57      5.07 o 
   3   8   5     1404.89     1461.89     13.23 o 
   4   8   5       62.14       58.02      0.89 o 
   5   8   5      317.71      320.16      3.46 o 
   6   8   5        0.08        0.64      0.40 o 
   7   8   5        6.86        6.71      0.56 o 
   8   8   5       39.70       42.39      1.12 o 
  -8   9   5      165.60      172.10      3.72 o 
  -7   9   5       49.29       50.74      1.67 o 
  -6   9   5      233.78      241.53      4.60 o 
  -5   9   5      966.22      927.41      9.59 o 
  -4   9   5      273.22      280.15      3.71 o 
  -3   9   5      571.54      545.75      6.76 o 
  -2   9   5      453.84      484.31      5.16 o 
  -1   9   5      709.34      750.89      7.34 o 
   0   9   5      261.73      260.88      2.97 o 
   1   9   5      279.82      283.77      3.79 o 
   2   9   5      878.17      856.32      8.35 o 
   3   9   5        1.98        0.95      0.26 o 
   4   9   5     1391.68     1401.19     12.10 o 
   5   9   5      129.57      128.44      1.81 o 
   6   9   5       87.14       89.17      1.50 o 
   7   9   5      247.62      236.49      3.11 o 
  -8  10   5       55.78       61.91      2.41 o 
  -7  10   5        6.22        8.47      0.89 o 
  -6  10   5        4.43        9.22      0.98 o 
  -5  10   5        5.05        6.66      0.43 o 
  -4  10   5        6.00        5.65      0.41 o 
  -3  10   5       63.31       61.64      1.09 o 
  -2  10   5     2292.53     2242.30     22.62 o 
  -1  10   5      440.91      427.98      4.36 o 
   0  10   5     8966.53     8326.22    180.95 o 
   1  10   5     3924.00     3822.23     39.03 o 
   2  10   5      694.99      711.53      7.56 o 
   3  10   5      884.98      920.20      9.53 o 
   4  10   5      449.56      400.05      4.19 o 
   5  10   5      244.34      240.82      2.93 o 
   6  10   5      199.89      205.80      3.64 o 
   7  10   5       18.65       20.99      0.98 o 
  -7  11   5      429.20      455.57      9.79 o 
  -6  11   5      358.26      355.49      5.42 o 
  -5  11   5      300.36      298.00      3.44 o 
  -4  11   5        8.70        8.47      0.50 o 
  -3  11   5      237.27      231.35      2.94 o 
  -2  11   5      141.10      134.99      1.76 o 
  -1  11   5     1228.35     1206.71     11.64 o 
   0  11   5      617.84      600.55      6.41 o 
   1  11   5       10.75       10.72      0.48 o 
   2  11   5       52.00       48.49      0.88 o 
   3  11   5        3.66        7.06      0.45 o 
   4  11   5      427.54      433.42      4.53 o 
   5  11   5        1.59        4.70      0.46 o 
   6  11   5      246.02      274.49      4.06 o 
   7  11   5       34.96       50.77      1.28 o 
  -7  12   5       22.59       22.05      1.61 o 
  -6  12   5      106.01      102.46      2.48 o 
  -5  12   5        0.64        0.05      0.42 o 
  -4  12   5      214.34      211.54      3.46 o 
  -3  12   5        0.00        0.07      0.38 o 
  -2  12   5        0.09       -0.09      0.33 o 
  -1  12   5       10.40       12.23      0.74 o 
   0  12   5       12.83       13.01      0.74 o 
   1  12   5       51.94       48.20      0.95 o 
   2  12   5      581.10      555.47      6.03 o 
   3  12   5       46.74       45.80      0.88 o 
   4  12   5       94.47       94.21      1.38 o 
   5  12   5      208.49      221.97      2.81 o 
   6  12   5       68.90       74.19      1.90 o 
  -7  13   5        2.29        1.05      1.06 o 
  -6  13   5        0.02       -0.87      0.58 o 
  -5  13   5        4.10        1.56      0.53 o 
  -4  13   5      203.28      193.36      3.26 o 
  -3  13   5       12.09       11.90      0.72 o 
  -2  13   5       49.95       46.43      1.13 o 
  -1  13   5       19.85       25.39      0.82 o 
   0  13   5        4.61        5.35      0.60 o 
   1  13   5        6.77        8.77      0.58 o 
   2  13   5       11.46       14.14      0.65 o 
   3  13   5       72.01       79.01      1.34 o 
   4  13   5        0.35       -0.36      0.39 o 
   5  13   5       14.33       14.07      0.84 o 
   6  13   5        0.00        0.03      0.83 o 
  -6  14   5        2.92        2.90      0.76 o 
  -5  14   5        2.41        2.07      0.53 o 
  -4  14   5       35.58       34.58      1.18 o 
  -3  14   5       77.96       71.97      1.51 o 
  -2  14   5      140.23      133.35      2.24 o 
  -1  14   5       80.19       81.80      1.65 o 
   0  14   5      354.44      350.26      4.84 o 
   1  14   5      370.00      354.07      4.89 o 
   2  14   5       29.57       32.19      1.01 o 
   3  14   5       96.83       98.08      1.87 o 
   4  14   5        7.77        6.91      0.66 o 
   5  14   5       42.20       38.82      1.56 o 
  -5  15   5      124.37      126.72      2.50 o 
  -4  15   5      103.42      105.22      2.20 o 
  -3  15   5      200.63      198.20      3.42 o 
  -2  15   5       31.20       30.07      1.12 o 
  -1  15   5      681.31      635.15      8.24 o 
   0  15   5       83.80       84.54      1.71 o 
   1  15   5        6.07        6.21      0.65 o 
   2  15   5      197.94      195.61      3.08 o 
   3  15   5      182.89      169.89      2.80 o 
   4  15   5      524.35      518.14      7.73 o 
  -4  16   5      346.78      363.93      6.25 o 
  -3  16   5       52.38       48.74      1.47 o 
  -2  16   5      291.11      299.01      4.80 o 
  -1  16   5      348.02      330.76      4.72 o 
   0  16   5     1210.81     1198.18     14.90 o 
   1  16   5      335.03      347.30      4.93 o 
   2  16   5       24.42       28.20      1.04 o 
   3  16   5      249.85      259.70      3.92 o 
  -3  17   5      221.61      237.46      4.06 o 
  -2  17   5      713.57      756.55     10.83 o 
  -1  17   5      379.07      380.55      7.14 o 
   0  17   5      189.11      187.72      3.09 o 
   1  17   5      284.34      291.83      4.33 o 
   2  17   5       12.74       12.16      0.85 o 
  -9   0   6      170.83      170.98      6.39 o 
  -8   0   6      529.23      554.09     13.47 o 
  -7   0   6       24.69       20.34      1.27 o 
  -6   0   6       52.90       59.10      1.49 o 
  -5   0   6        0.02        2.46      0.72 o 
  -4   0   6     1597.82     1607.57     41.37 o 
  -3   0   6      446.15      464.46     12.45 o 
  -2   0   6      270.11      234.92      6.37 o 
  -1   0   6      111.55      176.29      3.53 o 
   0   0   6     1455.91     1556.51     18.65 o 
   1   0   6      461.06      482.83      5.96 o 
   2   0   6      917.67      891.59     10.81 o 
   3   0   6      165.93      173.08      2.42 o 
   4   0   6      121.20      106.75      1.90 o 
   5   0   6      255.37      261.84      4.86 o 
   6   0   6     3217.08     3082.41     49.13 o 
   7   0   6       67.65       62.36      1.95 o 
   8   0   6      147.62      158.72      3.61 o 
  -9   1   6      352.10      306.35     16.14 o 
  -8   1   6       77.86       77.42      2.07 o 
  -7   1   6      146.76      165.18      2.91 o 
  -6   1   6        0.35       -0.50      0.33 o 
  -5   1   6      234.79      249.97      3.32 o 
  -4   1   6        0.26        0.57      0.34 o 
  -3   1   6       32.49       41.50      1.65 o 
  -2   1   6       14.74       24.24      0.97 o 
  -1   1   6       16.04        5.01      0.51 o 
   0   1   6     2257.76     2236.03     18.90 o 
   1   1   6       37.90       42.99      0.53 o 
   2   1   6      837.35      791.81      7.23 o 
   3   1   6      716.68      747.79      6.88 o 
   4   1   6        6.30        5.13      0.31 o 
   5   1   6      452.00      433.35      5.33 o 
   6   1   6      341.56      331.86      4.30 o 
   7   1   6      364.65      361.28      4.71 o 
   8   1   6       26.46       29.64      1.06 o 
  -9   2   6       69.21       80.67      2.30 o 
  -8   2   6       36.07       41.40      2.68 o 
  -7   2   6      282.75      265.69      4.91 o 
  -6   2   6        0.68       -0.20      0.40 o 
  -5   2   6       52.22       46.16      1.03 o 
  -4   2   6      257.34      249.44      4.15 o 
  -3   2   6     1251.81     1219.76     14.42 o 
  -2   2   6     1735.48     1898.75     25.06 o 
  -1   2   6      124.04      146.95      1.94 o 
   0   2   6     1974.07     2119.75     18.91 o 
   1   2   6      179.02      202.23      2.11 o 
   2   2   6        1.18        1.20      0.26 o 
   3   2   6      243.37      256.95      2.42 o 
   4   2   6        8.70        8.59      0.41 o 
   5   2   6      733.12      751.00      8.11 o 
   6   2   6       86.27       79.01      1.50 o 
   7   2   6       22.74       19.99      0.85 o 
   8   2   6       63.02       64.18      1.47 o 
  -9   3   6      178.45      165.40      3.66 o 
  -8   3   6        1.59        5.57      0.81 o 
  -7   3   6        6.63        8.41      0.77 o 
  -6   3   6       23.80       29.47      0.89 o 
  -5   3   6      182.03      186.92      2.86 o 
  -4   3   6       52.64       53.99      1.65 o 
  -3   3   6      115.00      121.25      1.92 o 
  -2   3   6     1744.16     1883.90     24.90 o 
  -1   3   6      158.29      181.69      2.28 o 
   0   3   6     5260.84     5629.77     84.06 o 
   1   3   6      783.49      877.17      8.51 o 
   2   3   6      507.02      484.38      4.82 o 
   3   3   6      517.49      471.36      4.95 o 
   4   3   6      525.22      556.78      4.97 o 
   5   3   6     2200.07     2168.90     22.49 o 
   6   3   6       19.40       22.07      0.86 o 
   7   3   6        0.50        0.69      0.52 o 
   8   3   6       49.48       47.67      1.28 o 
  -9   4   6       26.63       25.30      1.43 o 
  -8   4   6        2.93        2.46      1.22 o 
  -7   4   6      773.51      750.38     12.45 o 
  -6   4   6     2395.35     2415.64     28.76 o 
  -5   4   6        8.70       13.33      0.63 o 
  -4   4   6      302.10      272.24      3.55 o 
  -3   4   6       41.64       45.08      0.95 o 
  -2   4   6     3161.07     3315.10     43.92 o 
  -1   4   6        6.50       11.45      0.45 o 
   0   4   6      162.38      145.13      1.82 o 
   1   4   6     1683.89     1873.83     16.89 o 
   2   4   6      947.27     1013.32      9.28 o 
   3   4   6        0.08        0.53      0.32 o 
   4   4   6      340.96      291.01      2.90 o 
   5   4   6      921.77      872.46      9.35 o 
   6   4   6      101.10       96.41      1.56 o 
   7   4   6      563.99      518.92      6.48 o 
   8   4   6        5.53        5.67      0.65 o 
  -9   5   6      472.47      452.03      8.10 o 
  -8   5   6        0.77       -0.47      0.63 o 
  -7   5   6      632.76      670.38     11.22 o 
  -6   5   6     1236.01     1175.55     14.38 o 
  -5   5   6      896.02      854.26     10.42 o 
  -4   5   6      557.08      574.89      7.11 o 
  -3   5   6      269.04      257.65      3.74 o 
  -2   5   6       94.75      125.62      1.78 o 
  -1   5   6      206.65      202.69      2.79 o 
   0   5   6        2.58        1.49      0.24 o 
   1   5   6      194.62      183.08      1.76 o 
   2   5   6       35.61       34.80      0.60 o 
   3   5   6       84.07      101.17      1.22 o 
   4   5   6       19.43       31.00      0.64 o 
   5   5   6       30.02       21.52      0.79 o 
   6   5   6        8.64       11.85      0.61 o 
   7   5   6       73.86       85.00      1.65 o 
   8   5   6       28.34       29.71      1.07 o 
  -9   6   6      130.18      137.75      3.21 o 
  -8   6   6      525.42      507.92      8.83 o 
  -7   6   6       83.06       76.00      1.98 o 
  -6   6   6       34.66       42.25      1.20 o 
  -5   6   6       33.87       24.86      0.74 o 
  -4   6   6      460.21      441.12      5.56 o 
  -3   6   6      394.95      367.46      4.66 o 
  -2   6   6       60.83       83.79      1.14 o 
  -1   6   6      807.81      844.53      8.71 o 
   0   6   6        3.27        6.99      0.34 o 
   1   6   6     3592.49     3621.22     32.31 o 
   2   6   6       78.83       79.88      1.08 o 
   3   6   6      257.96      253.98      2.59 o 
   4   6   6      369.13      361.06      3.58 o 
   5   6   6       94.25      110.49      1.50 o 
   6   6   6      992.45      933.86     10.86 o 
   7   6   6      148.74      149.31      2.19 o 
   8   6   6      216.63      222.03      3.30 o 
  -9   7   6      112.16      125.02      5.38 o 
  -8   7   6      144.13      151.77      3.39 o 
  -7   7   6      473.61      485.69      7.20 o 
  -6   7   6      471.00      476.13      5.17 o 
  -5   7   6      778.35      795.65      8.95 o 
  -4   7   6      829.16      841.33     10.27 o 
  -3   7   6        6.55        6.22      0.64 o 
  -2   7   6      777.55      777.68      8.03 o 
  -1   7   6       34.78       33.78      0.69 o 
   0   7   6      455.05      427.88      4.59 o 
   1   7   6       28.05       31.09      0.63 o 
   2   7   6      378.18      415.69      4.22 o 
   3   7   6        9.67        9.72      0.51 o 
   4   7   6       15.46       12.26      0.41 o 
   5   7   6      574.53      536.61      5.53 o 
   6   7   6       80.01       68.46      1.28 o 
   7   7   6      295.47      312.26      3.87 o 
  -8   8   6       46.97       53.91      2.29 o 
  -7   8   6       32.27       35.88      1.81 o 
  -6   8   6      365.19      376.28      5.05 o 
  -5   8   6        0.02        0.74      0.36 o 
  -4   8   6       38.53       41.05      0.94 o 
  -3   8   6       65.49       75.07      1.26 o 
  -2   8   6       18.03       16.29      0.50 o 
  -1   8   6     1374.24     1347.09     14.79 o 
   0   8   6      283.62      257.02      3.13 o 
   1   8   6      230.05      209.05      2.14 o 
   2   8   6       67.20       70.13      0.89 o 
   3   8   6      590.67      613.88      5.48 o 
   4   8   6      251.52      241.66      2.71 o 
   5   8   6      167.89      163.01      2.03 o 
   6   8   6       10.87       16.93      0.68 o 
   7   8   6        3.17        1.91      0.49 o 
  -8   9   6        1.04        0.31      0.90 o 
  -7   9   6      272.39      262.94      8.48 o 
  -6   9   6      162.24      172.11      2.96 o 
  -5   9   6      236.62      222.52      4.04 o 
  -4   9   6        3.12        4.28      0.77 o 
  -3   9   6       21.85       18.59      0.79 o 
  -2   9   6      180.28      174.08      2.56 o 
  -1   9   6        8.80        8.20      0.45 o 
   0   9   6       13.21       14.60      0.57 o 
   1   9   6        6.35        6.24      0.37 o 
   2   9   6       53.77       60.21      0.96 o 
   3   9   6      101.82       91.77      1.36 o 
   4   9   6        2.09        1.43      0.33 o 
   5   9   6       20.57       15.95      0.68 o 
   6   9   6      342.60      336.40      4.84 o 
   7   9   6       19.38       18.97      0.93 o 
  -8  10   6       79.22       75.62      2.80 o 
  -7  10   6      257.96      259.85      6.13 o 
  -6  10   6        9.90       10.27      0.85 o 
  -5  10   6      155.78      146.01      2.56 o 
  -4  10   6       66.87       61.33      1.43 o 
  -3  10   6      520.69      499.45      8.58 o 
  -2  10   6     1537.92     1505.35     18.25 o 
  -1  10   6      491.22      465.09      5.54 o 
   0  10   6      120.40      121.49      2.44 o 
   1  10   6      263.63      277.76      6.36 o 
   2  10   6      598.04      563.74      6.13 o 
   3  10   6      204.44      192.24      2.43 o 
   4  10   6       42.49       27.92      0.77 o 
   5  10   6      126.50      109.29      1.99 o 
   6  10   6        0.43        0.28      0.59 o 
   7  10   6      107.06      122.19      2.64 o 
  -7  11   6        0.89        0.53      0.84 o 
  -6  11   6      663.66      635.69     10.62 o 
  -5  11   6      163.66      155.78      4.96 o 
  -4  11   6      550.20      535.41      7.66 o 
  -3  11   6       92.86       87.09      1.61 o 
  -2  11   6      253.11      248.04      3.92 o 
  -1  11   6      875.03      845.36      9.67 o 
   0  11   6      661.53      641.79      7.48 o 
   1  11   6     1060.41     1041.06     11.79 o 
   2  11   6      359.93      359.17      4.45 o 
   3  11   6        0.16        0.56      0.40 o 
   4  11   6      308.44      324.46      3.82 o 
   5  11   6     1069.72     1046.13     13.11 o 
   6  11   6        1.98        3.82      0.70 o 
  -7  12   6       14.22       16.84      1.58 o 
  -6  12   6      757.47      767.58     12.67 o 
  -5  12   6      237.76      231.06      3.76 o 
  -4  12   6      529.25      529.31      7.63 o 
  -3  12   6      529.87      509.29      6.64 o 
  -2  12   6       50.13       47.72      1.16 o 
  -1  12   6      775.31      752.17      8.71 o 
   0  12   6      432.70      414.85      5.07 o 
   1  12   6        0.16        1.12      0.38 o 
   2  12   6        1.34        1.16      0.50 o 
   3  12   6      234.40      238.93      4.48 o 
   4  12   6        9.96       10.06      0.55 o 
   5  12   6      243.62      238.51      3.61 o 
   6  12   6       87.85       96.80      2.27 o 
  -6  13   6        0.17        2.03      0.71 o 
  -5  13   6       68.07       70.91      1.50 o 
  -4  13   6       53.67       52.76      1.27 o 
  -3  13   6      168.44      171.67      2.70 o 
  -2  13   6      249.66      237.34      3.47 o 
  -1  13   6        9.57       11.59      1.12 o 
   0  13   6     2611.96     2590.08     28.56 o 
   1  13   6      179.88      190.11      3.91 o 
   2  13   6      847.74      854.37      9.88 o 
   3  13   6       18.54       20.76      0.73 o 
   4  13   6       17.94       20.16      0.75 o 
   5  13   6      182.58      185.31      4.02 o 
  -6  14   6      540.67      547.30      9.45 o 
  -5  14   6       96.09      100.52      1.90 o 
  -4  14   6      106.33       97.60      1.86 o 
  -3  14   6      437.20      436.72      5.89 o 
  -2  14   6       22.00       23.99      0.90 o 
  -1  14   6     1204.70     1162.26     13.22 o 
   0  14   6       43.65       44.53      1.78 o 
   1  14   6        7.71        8.81      0.57 o 
   2  14   6       37.45       36.32      1.25 o 
   3  14   6      129.61      135.58      2.35 o 
   4  14   6      195.03      199.77      3.14 o 
  -5  15   6      326.08      335.36      5.30 o 
  -4  15   6       23.91       24.36      1.07 o 
  -3  15   6       77.65       76.65      2.13 o 
  -2  15   6       11.79        9.33      0.75 o 
  -1  15   6       36.63       38.28      1.14 o 
   0  15   6       34.21       28.27      1.02 o 
   1  15   6       39.35       42.27      1.36 o 
   2  15   6      171.76      174.62      2.86 o 
   3  15   6      248.46      245.26      3.72 o 
   4  15   6       42.33       31.51      1.12 o 
  -4  16   6      102.25      114.44      2.85 o 
  -3  16   6      172.51      170.62      3.15 o 
  -2  16   6        1.05       -0.59      0.52 o 
  -1  16   6        4.69        4.56      0.61 o 
   0  16   6        1.05        0.93      0.51 o 
   1  16   6        7.71       10.41      0.73 o 
   2  16   6       49.96       48.46      1.35 o 
   3  16   6       36.30       36.53      1.20 o 
  -2  17   6      272.65      307.22      6.30 o 
  -1  17   6       48.57       42.51      1.50 o 
   0  17   6       16.01       13.87      0.83 o 
   1  17   6        4.71        5.82      0.68 o 
  -9   1   7       71.79       71.87      1.85 o 
  -8   1   7        2.69        4.40      0.66 o 
  -7   1   7        5.86        5.24      0.59 o 
  -6   1   7       23.03       18.21      1.06 o 
  -5   1   7      258.14      251.92      4.27 o 
  -4   1   7      819.69      778.56     12.07 o 
  -3   1   7      425.69      403.23      6.34 o 
  -2   1   7      207.42      208.17      2.50 o 
  -1   1   7       44.26       56.27      0.99 o 
   0   1   7       27.11       49.93      0.89 o 
   1   1   7      830.42      874.14      7.51 o 
   2   1   7       58.92       66.11      0.87 o 
   3   1   7      393.60      410.27      3.94 o 
   4   1   7      453.62      455.95      4.38 o 
   5   1   7      327.12      335.21      4.29 o 
   6   1   7        4.45        4.81      0.54 o 
   7   1   7       98.50       93.42      1.75 o 
   8   1   7       43.64       52.71      1.38 o 
  -9   2   7        9.67       16.02      0.98 o 
  -8   2   7      769.97      734.88     10.74 o 
  -7   2   7        1.31        3.81      1.61 o 
  -6   2   7      347.42      394.04      5.09 o 
  -5   2   7      256.94      240.15      3.59 o 
  -4   2   7       57.87       46.45      1.01 o 
  -3   2   7      200.61      189.95      2.81 o 
  -2   2   7      865.38      980.29      9.34 o 
  -1   2   7     1797.90     1720.24     17.41 o 
   0   2   7     2589.09     2705.69     27.14 o 
   1   2   7       63.04       46.11      0.69 o 
   2   2   7     2881.82     2791.94     23.68 o 
   3   2   7       32.34       30.36      0.95 o 
   4   2   7     1159.10     1164.84     10.63 o 
   5   2   7     1302.68     1273.52     13.44 o 
   6   2   7        1.03        1.81      0.48 o 
   7   2   7      119.24      115.75      2.01 o 
   8   2   7       45.12       43.51      1.24 o 
  -9   3   7      651.93      675.40     11.57 o 
  -8   3   7      536.09      516.01      8.97 o 
  -7   3   7      207.67      216.39      4.16 o 
  -6   3   7      192.28      197.01      2.79 o 
  -5   3   7      100.31       93.81      1.97 o 
  -4   3   7     1482.48     1453.53     17.20 o 
  -3   3   7        0.82        1.70      0.81 o 
  -2   3   7     1625.82     1708.79     20.56 o 
  -1   3   7     1550.50     1520.88     16.79 o 
   0   3   7      429.67      397.92      4.64 o 
   1   3   7     3555.48     3560.16     31.79 o 
   2   3   7        0.01       -0.01      0.23 o 
   3   3   7        1.77        2.28      0.27 o 
   4   3   7      198.13      196.81      1.99 o 
   5   3   7       19.94       14.89      0.61 o 
   6   3   7      718.03      690.93      8.32 o 
   7   3   7       51.18       46.61      1.21 o 
   8   3   7      117.35      130.32      2.27 o 
  -9   4   7       82.44       83.69      2.92 o 
  -8   4   7      733.65      704.68     11.89 o 
  -7   4   7        8.72        9.76      0.82 o 
  -6   4   7      582.77      626.97      7.83 o 
  -5   4   7     2282.14     2288.57     27.24 o 
  -4   4   7      133.04      128.51      2.12 o 
  -3   4   7      440.58      428.83      5.97 o 
  -2   4   7      741.06      795.30      9.79 o 
  -1   4   7       37.11       62.30      1.02 o 
   0   4   7      858.33      895.51     10.04 o 
   1   4   7        2.34        8.77      0.51 o 
   2   4   7     1161.98     1144.67     10.46 o 
   3   4   7        1.25       -0.20      0.22 o 
   4   4   7     1129.96     1102.25     10.05 o 
   5   4   7     1009.02      902.59      9.70 o 
   6   4   7      105.37       94.33      1.55 o 
   7   4   7      261.52      263.00      3.66 o 
   8   4   7      135.31      145.68      2.46 o 
  -9   5   7       18.09       26.40      1.80 o 
  -8   5   7      379.12      376.21      8.31 o 
  -7   5   7      198.36      195.79      3.86 o 
  -6   5   7       54.34       46.26      0.97 o 
  -5   5   7      391.05      426.38      5.44 o 
  -4   5   7      477.38      483.64      6.06 o 
  -3   5   7      233.22      223.77      3.88 o 
  -2   5   7      567.86      573.52      7.19 o 
  -1   5   7      725.41      763.96      8.63 o 
   0   5   7       35.47       34.86      0.74 o 
   1   5   7     1139.48     1147.38      9.87 o 
   2   5   7      108.26       78.65      1.01 o 
   3   5   7      954.52      851.57      7.91 o 
   4   5   7        6.39        8.01      0.36 o 
   5   5   7      906.21      832.76      9.69 o 
   6   5   7       17.51       17.08      0.69 o 
   7   5   7       38.22       38.97      1.13 o 
  -9   6   7        3.38        0.02      1.56 o 
  -8   6   7        9.60        6.04      0.85 o 
  -7   6   7       10.07        5.49      0.77 o 
  -6   6   7       46.58       55.24      1.17 o 
  -5   6   7        0.17        0.87      0.43 o 
  -4   6   7      131.42      139.95      2.31 o 
  -3   6   7       44.13       43.43      1.22 o 
  -2   6   7       57.31       52.00      1.03 o 
  -1   6   7      436.04      432.39      5.07 o 
   0   6   7        9.18       24.30      0.64 o 
   1   6   7       22.26       13.27      0.51 o 
   2   6   7      259.87      262.10      2.66 o 
   3   6   7      154.05      171.68      2.08 o 
   4   6   7       22.25       25.61      0.61 o 
   5   6   7       33.23       34.11      0.88 o 
   6   6   7      106.30      104.94      1.82 o 
   7   6   7        7.28        9.18      0.61 o 
  -8   7   7        8.15        8.46      1.15 o 
  -7   7   7      313.94      314.38      7.05 o 
  -6   7   7       10.75       13.40      0.64 o 
  -5   7   7       16.65       20.30      0.94 o 
  -4   7   7      568.17      547.34      7.64 o 
  -3   7   7        4.68        4.12      0.43 o 
  -2   7   7       50.85       54.85      1.07 o 
  -1   7   7       24.19       25.18      1.19 o 
   0   7   7        0.66        1.78      0.41 o 
   1   7   7      477.47      511.36      5.17 o 
   2   7   7      693.10      677.50      7.22 o 
   3   7   7        0.17        0.78      0.29 o 
   4   7   7      251.49      198.91      2.06 o 
   5   7   7        2.59        1.26      0.40 o 
   6   7   7        2.89        4.95      0.55 o 
   7   7   7      119.38      135.44      2.27 o 
  -8   8   7      117.33      111.02      3.42 o 
  -7   8   7       11.28       11.43      1.26 o 
  -6   8   7       48.71       53.10      1.24 o 
  -5   8   7     1941.64     1920.56     25.55 o 
  -4   8   7      104.80      107.78      2.29 o 
  -3   8   7      882.87      869.27     13.62 o 
  -2   8   7      629.34      606.11      8.52 o 
  -1   8   7      271.34      261.24      3.60 o 
   0   8   7       36.60       39.39      0.95 o 
   1   8   7        1.58        1.84      0.37 o 
   2   8   7      446.41      436.89      5.20 o 
   3   8   7       21.86       26.08      0.60 o 
   4   8   7      472.14      481.51      4.71 o 
   5   8   7      338.24      316.87      4.12 o 
   6   8   7       34.81       37.53      1.06 o 
   7   8   7      129.55      148.93      2.43 o 
  -8   9   7        0.41        1.31      0.94 o 
  -7   9   7      171.60      171.30      4.44 o 
  -6   9   7      168.46      181.95      3.08 o 
  -5   9   7      328.29      342.29      7.84 o 
  -4   9   7     2851.40     2774.51     36.65 o 
  -3   9   7        7.51        8.27      0.61 o 
  -2   9   7     3632.42     3526.53     46.78 o 
  -1   9   7      351.51      348.11      4.67 o 
   0   9   7      171.55      173.22      2.61 o 
   1   9   7      724.59      730.03      9.19 o 
   2   9   7       16.33       24.34      0.68 o 
   3   9   7        4.63       10.65      0.51 o 
   4   9   7      157.22      152.38      2.06 o 
   5   9   7       61.55       68.33      1.75 o 
   6   9   7      119.71      127.03      2.63 o 
  -7  10   7      178.77      177.52      4.64 o 
  -6  10   7      616.84      600.35      8.70 o 
  -5  10   7      382.86      382.72      6.52 o 
  -4  10   7        0.37       -0.31      0.44 o 
  -3  10   7      479.86      454.70      5.95 o 
  -2  10   7     1212.66     1193.31     14.61 o 
  -1  10   7       18.84       20.19      0.73 o 
   0  10   7     1483.35     1412.15     15.77 o 
   1  10   7      483.18      477.89      5.72 o 
   2  10   7      353.50      358.73      4.12 o 
   3  10   7       69.60       61.61      1.24 o 
   4  10   7        6.20        2.91      0.42 o 
   5  10   7       12.70       14.48      0.89 o 
   6  10   7      126.83      131.57      2.74 o 
  -7  11   7       35.67       32.27      1.82 o 
  -6  11   7      236.57      250.39      4.13 o 
  -5  11   7      214.46      207.38      3.96 o 
  -4  11   7      316.91      313.67      4.82 o 
  -3  11   7      305.31      295.49      4.61 o 
  -2  11   7     1692.74     1659.07     22.45 o 
  -1  11   7      665.69      642.87      8.24 o 
   0  11   7     1024.74      987.95     12.30 o 
   1  11   7      262.64      243.72      3.54 o 
   2  11   7      170.80      161.92      2.35 o 
   3  11   7       82.08       75.12      1.29 o 
   4  11   7       43.93       40.66      0.96 o 
   5  11   7        0.30        0.55      0.59 o 
   6  11   7       24.12       31.92      1.32 o 
  -6  12   7       33.53       33.68      1.48 o 
  -5  12   7        0.61        1.14      0.52 o 
  -4  12   7       77.57       77.83      1.58 o 
  -3  12   7      340.50      336.45      4.65 o 
  -2  12   7      440.54      446.77      7.83 o 
  -1  12   7      223.82      217.28      2.97 o 
   0  12   7      116.88      115.14      1.85 o 
   1  12   7      367.79      367.84      4.61 o 
   2  12   7      172.08      167.03      2.45 o 
   3  12   7      217.39      217.90      3.02 o 
   4  12   7      115.31      129.00      1.91 o 
   5  12   7       24.43       38.51      1.40 o 
  -6  13   7       46.89       48.98      1.77 o 
  -5  13   7       11.09       10.76      0.76 o 
  -4  13   7      184.28      178.06      2.82 o 
  -3  13   7        8.38        8.90      0.64 o 
  -2  13   7      379.02      370.08      5.08 o 
  -1  13   7        5.99        7.28      0.55 o 
   0  13   7        0.40        1.39      0.66 o 
   1  13   7       76.72       78.87      1.48 o 
   2  13   7       31.98       32.09      0.96 o 
   3  13   7       32.41       29.85      0.93 o 
   4  13   7      123.15      125.35      1.91 o 
   5  13   7        8.60       10.02      0.90 o 
  -5  14   7        8.70        9.01      0.70 o 
  -4  14   7      143.98      148.02      2.57 o 
  -3  14   7      251.49      238.47      3.58 o 
  -2  14   7      176.74      170.32      2.75 o 
  -1  14   7       32.25       33.63      0.98 o 
   0  14   7      314.09      318.62      4.16 o 
   1  14   7       40.08       39.20      1.06 o 
   2  14   7      368.00      351.71      4.54 o 
   3  14   7       35.55       39.64      1.10 o 
   4  14   7        0.20       -0.50      0.54 o 
  -4  15   7      391.05      415.55      6.36 o 
  -3  15   7       32.70       37.56      1.33 o 
  -2  15   7      446.42      451.64      6.81 o 
  -1  15   7      433.40      421.19      5.80 o 
   0  15   7      312.78      297.74      6.20 o 
   1  15   7      161.54      166.02      2.79 o 
   2  15   7        4.19        6.37      0.64 o 
   3  15   7      195.52      202.16      3.23 o 
  -3  16   7      501.36      503.63      7.56 o 
  -2  16   7      125.38      140.09      2.78 o 
  -1  16   7       39.06       34.51      1.17 o 
   0  16   7      191.39      188.87      3.10 o 
   1  16   7      308.11      320.82      4.69 o 
   2  16   7      414.74      451.20      6.24 o 
  -9   0   8      160.03      167.05      4.54 o 
  -8   0   8       80.45       83.95      2.77 o 
  -7   0   8      434.83      469.01      9.97 o 
  -6   0   8        5.24        7.65      1.60 o 
  -5   0   8      398.73      384.95     10.72 o 
  -4   0   8     2063.12     2005.51     36.53 o 
  -3   0   8     2066.09     2011.92     36.60 o 
  -2   0   8     3967.45     3971.04     72.06 o 
  -1   0   8       31.86       27.16      0.79 o 
   0   0   8     1443.27     1409.49     18.86 o 
   1   0   8      100.68      110.69      1.66 o 
   2   0   8        6.36        7.49      0.42 o 
   3   0   8       37.86       36.32      1.80 o 
   4   0   8      908.67      907.86     12.66 o 
   5   0   8       47.98       50.36      1.63 o 
   6   0   8        1.64        2.88      0.73 o 
   7   0   8     1773.05     1783.63     29.06 o 
  -9   1   8        6.76        9.58      1.04 o 
  -8   1   8       80.99       87.02      1.99 o 
  -7   1   8       22.32       23.70      1.00 o 
  -6   1   8      206.28      209.89      2.97 o 
  -5   1   8      354.86      345.92      5.72 o 
  -4   1   8      281.77      284.66      4.10 o 
  -3   1   8       61.11       55.72      1.09 o 
  -2   1   8       77.54       97.60      1.34 o 
  -1   1   8       28.26       18.59      0.48 o 
   0   1   8        4.42        9.29      0.44 o 
   1   1   8      776.87      769.98      7.86 o 
   2   1   8       72.52       70.04      1.03 o 
   3   1   8     5999.50     5825.51     59.12 o 
   4   1   8      384.35      368.53      3.89 o 
   5   1   8      280.66      274.16      3.64 o 
   6   1   8      449.17      445.01      5.62 o 
   7   1   8        6.81        9.19      0.70 o 
  -9   2   8       12.25       16.84      1.51 o 
  -8   2   8      217.61      232.29      4.60 o 
  -7   2   8      237.40      237.29      4.50 o 
  -6   2   8        4.73        3.89      0.44 o 
  -5   2   8      135.81      139.76      3.04 o 
  -4   2   8       56.45       45.91      1.17 o 
  -3   2   8      182.99      176.87      2.66 o 
  -2   2   8        0.06        2.04      0.54 o 
  -1   2   8       25.99       25.99      0.59 o 
   0   2   8      180.05      154.98      3.68 o 
   1   2   8     1206.38     1228.82     11.75 o 
   2   2   8     2523.41     2480.12     22.19 o 
   3   2   8     2155.66     2162.64     19.43 o 
   4   2   8      416.17      423.51      4.36 o 
   5   2   8      368.72      367.28      4.69 o 
   6   2   8        6.37        6.44      0.57 o 
   7   2   8        0.53        1.35      0.88 o 
  -9   3   8       30.05       29.37      1.94 o 
  -8   3   8       24.91       24.66      1.71 o 
  -7   3   8       30.41       27.35      1.52 o 
  -6   3   8       46.44       48.60      1.40 o 
  -5   3   8      731.44      743.27     10.06 o 
  -4   3   8       67.66       71.57      1.61 o 
  -3   3   8      900.21      897.98     11.99 o 
  -2   3   8      137.77      130.17      1.96 o 
  -1   3   8      187.35      166.60      2.00 o 
   0   3   8      532.76      569.84      6.01 o 
   1   3   8      157.33      136.86      1.62 o 
   2   3   8      166.12      169.68      1.81 o 
   3   3   8       22.22       23.88      0.55 o 
   4   3   8      566.26      572.56      5.45 o 
   5   3   8       14.76       14.71      0.62 o 
   6   3   8       79.22       78.73      1.56 o 
   7   3   8        7.53       10.09      0.70 o 
  -9   4   8      233.19      235.23      6.23 o 
  -8   4   8       86.77       76.71      2.65 o 
  -7   4   8      276.57      273.52      6.26 o 
  -6   4   8       11.90       16.06      0.74 o 
  -5   4   8      426.18      423.32      5.98 o 
  -4   4   8      181.39      180.71      3.29 o 
  -3   4   8     1837.20     1823.05     27.66 o 
  -2   4   8       34.17       40.84      0.91 o 
  -1   4   8       83.09       75.80      1.20 o 
   0   4   8      142.29      136.76      1.87 o 
   1   4   8       23.46       30.80      0.64 o 
   2   4   8        4.61        6.00      0.34 o 
   3   4   8        1.13        0.90      0.28 o 
   4   4   8       20.86       18.44      0.55 o 
   5   4   8       16.98       18.37      0.70 o 
   6   4   8       71.37       75.22      1.38 o 
   7   4   8      483.58      475.75      6.69 o 
  -8   5   8       74.55       69.42      2.05 o 
  -7   5   8      277.97      278.26      5.14 o 
  -6   5   8       38.18       43.06      1.14 o 
  -5   5   8       42.78       35.60      1.09 o 
  -4   5   8     1079.64     1099.23     16.97 o 
  -3   5   8      879.37      875.26     11.97 o 
  -2   5   8     1878.02     1894.80     22.82 o 
  -1   5   8      954.04      987.86     11.11 o 
   0   5   8       17.74       18.77      0.59 o 
   1   5   8        2.82        2.60      0.31 o 
   2   5   8      138.45      161.38      1.91 o 
   3   5   8     1085.32     1006.99      9.27 o 
   4   5   8       41.50       47.12      0.83 o 
   5   5   8       33.33       28.78      1.22 o 
   6   5   8      141.88      141.83      2.26 o 
   7   5   8       93.53      110.96      2.33 o 
  -8   6   8      111.04       89.18      2.95 o 
  -7   6   8      555.36      578.65      9.74 o 
  -6   6   8        3.96        7.05      1.00 o 
  -5   6   8      101.35      109.33      1.99 o 
  -4   6   8        8.53       13.53      0.67 o 
  -3   6   8      645.84      640.22      8.91 o 
  -2   6   8       50.82       40.33      0.93 o 
  -1   6   8      184.72      195.27      2.54 o 
   0   6   8        5.34        3.55      0.35 o 
   1   6   8      102.90      115.89      1.47 o 
   2   6   8      978.95     1062.37     10.40 o 
   3   6   8        3.58        1.17      0.32 o 
   4   6   8      159.61      182.16      2.04 o 
   5   6   8       51.88       67.46      1.36 o 
   6   6   8        3.64        4.19      0.55 o 
   7   6   8      868.64      905.02     11.76 o 
  -8   7   8      368.84      384.30      8.56 o 
  -7   7   8      257.09      265.59      6.18 o 
  -6   7   8       34.97       36.46      1.28 o 
  -5   7   8      132.57      130.03      2.66 o 
  -4   7   8       12.48       11.56      0.74 o 
  -3   7   8     1479.97     1439.69     19.45 o 
  -2   7   8        0.11        0.01      0.37 o 
  -1   7   8      719.32      711.62      8.92 o 
   0   7   8        0.68        1.66      0.44 o 
   1   7   8     1241.83     1197.09     14.23 o 
   2   7   8       12.71        9.89      0.46 o 
   3   7   8      138.94      143.30      1.79 o 
   4   7   8      369.83      369.64      4.07 o 
   5   7   8       19.70       17.99      1.13 o 
   6   7   8      279.28      262.91      3.63 o 
   7   7   8       45.50       51.67      1.43 o 
  -8   8   8      105.84      102.98      3.35 o 
  -7   8   8       26.68       30.39      1.78 o 
  -6   8   8      114.85      122.08      2.27 o 
  -5   8   8       46.31       49.48      1.49 o 
  -4   8   8      172.27      182.57      3.48 o 
  -3   8   8      158.66      153.46      2.65 o 
  -2   8   8        8.18        9.68      0.68 o 
  -1   8   8      616.14      609.55      7.76 o 
   0   8   8      728.98      683.06      8.62 o 
   1   8   8      108.94       98.95      2.02 o 
   2   8   8      201.86      157.77      2.47 o 
   3   8   8      127.70      102.35      1.67 o 
   4   8   8      484.19      452.77      5.09 o 
   5   8   8      280.71      262.91      4.43 o 
   6   8   8       31.67       27.49      1.23 o 
  -7   9   8       36.47       32.93      1.80 o 
  -6   9   8       70.27       64.48      1.55 o 
  -5   9   8      145.58      138.61      2.50 o 
  -4   9   8     1269.45     1276.17     19.78 o 
  -3   9   8      142.31      137.85      3.68 o 
  -2   9   8      299.81      296.80      4.57 o 
  -1   9   8      447.33      413.61      5.49 o 
   0   9   8      543.69      512.08      6.65 o 
   1   9   8      206.98      197.86      2.94 o 
   2   9   8      712.10      636.21      7.46 o 
   3   9   8      156.10      129.16      1.84 o 
   4   9   8        4.09        4.76      0.43 o 
   5   9   8      105.34      116.53      2.46 o 
   6   9   8       65.53       78.68      2.01 o 
  -7  10   8      130.68      124.66      3.69 o 
  -6  10   8       79.93       76.57      2.01 o 
  -5  10   8       92.02       96.20      2.27 o 
  -4  10   8        0.08        0.26      0.65 o 
  -3  10   8      135.49      130.90      2.17 o 
  -2  10   8       31.03       30.80      0.94 o 
  -1  10   8       50.48       49.44      1.17 o 
   0  10   8      424.82      395.22      4.86 o 
   1  10   8       78.68       78.16      1.41 o 
   2  10   8      624.91      633.92      7.45 o 
   3  10   8      131.49      127.81      2.01 o 
   4  10   8        3.20        4.00      0.46 o 
   5  10   8        0.32        1.10      0.62 o 
   6  10   8       88.80       94.38      2.27 o 
  -7  11   8      113.51      119.92      4.07 o 
  -6  11   8       20.66       24.14      1.08 o 
  -5  11   8      158.26      153.36      3.19 o 
  -4  11   8       78.00       80.13      3.51 o 
  -3  11   8      267.19      259.53      3.75 o 
  -2  11   8      484.88      472.84      6.24 o 
  -1  11   8       17.24       13.80      0.62 o 
   0  11   8       76.76       73.01      1.38 o 
   1  11   8      248.97      250.76      3.34 o 
   2  11   8       20.98       25.91      1.18 o 
   3  11   8      433.23      421.69      4.85 o 
   4  11   8      129.06      126.15      1.89 o 
   5  11   8        1.52        1.09      0.68 o 
  -6  12   8       31.23       36.82      1.54 o 
  -5  12   8       49.20       52.50      1.47 o 
  -4  12   8        0.83        1.43      0.64 o 
  -3  12   8      592.24      594.54      8.94 o 
  -2  12   8        1.02        0.45      0.46 o 
  -1  12   8     1206.01     1177.21     14.63 o 
   0  12   8      433.83      450.69      6.07 o 
   1  12   8        1.67        2.91      0.65 o 
   2  12   8      251.25      260.27      3.50 o 
   3  12   8      328.15      343.83      4.43 o 
   4  12   8        1.92        3.69      0.54 o 
   5  12   8      107.37      124.79      2.70 o 
  -5  13   8       45.13       48.20      1.30 o 
  -4  13   8        6.35        6.52      0.64 o 
  -3  13   8       46.91       47.80      1.26 o 
  -2  13   8       39.32       38.69      1.12 o 
  -1  13   8       11.77       11.31      0.63 o 
   0  13   8       41.80       39.38      1.12 o 
   1  13   8      726.90      735.64      8.67 o 
   2  13   8        1.10        1.93      0.48 o 
   3  13   8      404.69      419.55      5.80 o 
   4  13   8       45.18       43.17      1.15 o 
  -5  14   8      517.56      523.40      7.04 o 
  -4  14   8       43.55       38.79      1.22 o 
  -3  14   8       83.78       84.62      1.76 o 
  -2  14   8      184.95      181.23      2.94 o 
  -1  14   8        3.62        5.85      0.57 o 
   0  14   8      836.55      820.72      9.62 o 
   1  14   8        1.72        2.42      0.51 o 
   2  14   8       20.20       22.73      1.19 o 
   3  14   8       15.66       13.61      0.98 o 
  -4  15   8      365.69      399.48      5.60 o 
  -3  15   8       54.22       56.52      1.52 o 
  -2  15   8        3.41        3.38      0.61 o 
  -1  15   8       31.73       39.44      1.13 o 
   0  15   8      356.56      354.53      5.05 o 
   1  15   8       31.09       34.80      1.18 o 
   2  15   8      122.37      136.84      2.48 o 
  -2  16   8       17.79       17.82      1.01 o 
  -1  16   8       14.78       12.56      0.83 o 
   0  16   8        5.90        6.52      0.71 o 
  -9   1   9        1.64        0.80      1.00 o 
  -8   1   9      202.99      213.08      5.29 o 
  -7   1   9       83.49       79.38      2.08 o 
  -6   1   9       19.38       22.12      1.02 o 
  -5   1   9      243.77      242.34      4.16 o 
  -4   1   9       25.84       33.54      1.09 o 
  -3   1   9     1583.86     1575.00     18.86 o 
  -2   1   9       15.37       20.85      1.00 o 
  -1   1   9      294.32      282.18      4.11 o 
   0   1   9     1200.79     1230.16     13.58 o 
   1   1   9      349.54      347.23      3.60 o 
   2   1   9     2829.10     2896.05     27.42 o 
   3   1   9      690.55      695.82      6.53 o 
   4   1   9        4.05        4.21      0.42 o 
   5   1   9       53.48       54.75      1.22 o 
   6   1   9        0.14       -0.12      0.45 o 
   7   1   9       18.15       24.81      1.10 o 
  -8   2   9      501.11      514.33      9.03 o 
  -7   2   9       24.45       29.52      3.30 o 
  -6   2   9      244.22      245.65      3.75 o 
  -5   2   9       31.81       37.46      1.32 o 
  -4   2   9     1164.34     1190.12     18.12 o 
  -3   2   9      148.72      140.23      2.12 o 
  -2   2   9     1318.70     1291.44     15.57 o 
  -1   2   9      344.38      376.35      4.85 o 
   0   2   9      166.48      164.46      2.48 o 
   1   2   9       36.82       41.61      0.90 o 
   2   2   9      786.90      801.83      7.88 o 
   3   2   9      430.15      437.88      4.52 o 
   4   2   9      309.56      311.32      4.86 o 
   5   2   9       17.40       17.44      0.86 o 
   6   2   9       25.02       28.05      1.08 o 
   7   2   9       70.84       72.51      1.74 o 
  -8   3   9      507.80      551.20     17.82 o 
  -7   3   9      486.83      499.89      8.51 o 
  -6   3   9      119.25      132.73      2.31 o 
  -5   3   9        0.19        0.17      0.45 o 
  -4   3   9      314.76      310.42      5.17 o 
  -3   3   9     1665.68     1617.04     19.39 o 
  -2   3   9      539.18      556.72      7.05 o 
  -1   3   9      639.57      617.02      6.53 o 
   0   3   9      418.97      424.99      4.62 o 
   1   3   9      181.23      167.52      1.94 o 
   2   3   9     1935.03     1912.98     19.39 o 
   3   3   9       12.34       11.80      0.48 o 
   4   3   9       24.41       26.43      0.70 o 
   5   3   9       19.65       21.57      0.83 o 
   6   3   9      155.03      163.13      2.81 o 
   7   3   9      180.61      177.01      3.07 o 
  -8   4   9       48.57       49.19      1.73 o 
  -7   4   9      357.88      385.24      6.79 o 
  -6   4   9       83.80       88.57      1.76 o 
  -5   4   9       24.17       27.72      1.02 o 
  -4   4   9      682.63      685.70      9.36 o 
  -3   4   9     1409.19     1373.68     15.18 o 
  -2   4   9     1000.48      931.20     10.42 o 
  -1   4   9      482.11      506.79      5.45 o 
   0   4   9      318.88      292.46      3.32 o 
   1   4   9      301.40      292.34      2.95 o 
   2   4   9      350.93      344.39      3.43 o 
   3   4   9      389.19      394.18      3.89 o 
   4   4   9        8.27        9.98      0.50 o 
   5   4   9       63.88       64.56      1.36 o 
   6   4   9      219.54      226.25      3.59 o 
   7   4   9        2.21        3.60      0.69 o 
  -8   5   9      364.85      372.48      6.74 o 
  -7   5   9      212.98      211.42      4.15 o 
  -6   5   9       33.96       36.22      1.07 o 
  -5   5   9     1036.13     1057.15     12.78 o 
  -4   5   9       79.69       84.78      1.94 o 
  -3   5   9        1.88        0.84      0.37 o 
  -2   5   9      241.66      260.60      3.58 o 
  -1   5   9       20.52       17.15      0.60 o 
   0   5   9      121.17      106.96      1.60 o 
   1   5   9       15.95       16.94      0.65 o 
   2   5   9      906.14      831.17      7.73 o 
   3   5   9       29.95       23.00      0.61 o 
   4   5   9     1270.99     1246.68     11.44 o 
   5   5   9        8.75        7.81      0.82 o 
   6   5   9       17.56       20.93      0.94 o 
  -8   6   9      109.80       98.39      3.21 o 
  -7   6   9       79.33       77.59      3.30 o 
  -6   6   9      408.98      417.66      6.04 o 
  -5   6   9        6.32        7.60      0.93 o 
  -4   6   9      930.02      949.71     14.85 o 
  -3   6   9       99.41      113.78      3.09 o 
  -2   6   9      164.13      170.43      2.53 o 
  -1   6   9       35.70       34.21      0.80 o 
   0   6   9      114.35      126.46      1.84 o 
   1   6   9      250.73      199.34      2.44 o 
   2   6   9      379.01      365.35      3.88 o 
   3   6   9      354.64      303.71      3.12 o 
   4   6   9       25.36       25.55      0.67 o 
   5   6   9      348.50      330.74      4.34 o 
   6   6   9       20.08       23.74      0.96 o 
  -8   7   9      265.73      268.38      6.45 o 
  -7   7   9       66.54       65.48      2.48 o 
  -6   7   9      270.74      283.88      5.05 o 
  -5   7   9        2.74        2.66      0.65 o 
  -4   7   9      123.49      125.83      2.63 o 
  -3   7   9      484.33      473.78      9.13 o 
  -2   7   9       60.95       62.84      1.44 o 
  -1   7   9      224.14      213.57      3.09 o 
   0   7   9       96.75      113.15      1.89 o 
   1   7   9      456.29      393.97      5.24 o 
   2   7   9     1117.89     1044.64     11.83 o 
   3   7   9      493.40      440.23      4.64 o 
   4   7   9       55.01       61.03      1.00 o 
   5   7   9        6.21        6.73      0.60 o 
   6   7   9        1.28        3.46      1.04 o 
  -7   8   9      594.90      605.24     12.58 o 
  -6   8   9      411.16      422.61      7.17 o 
  -5   8   9       56.36       59.26      1.68 o 
  -4   8   9     1855.07     1869.08     28.59 o 
  -3   8   9      905.93      867.08     12.04 o 
  -2   8   9      624.40      609.44      8.67 o 
  -1   8   9       69.45       69.42      1.79 o 
   0   8   9      108.92       93.37      1.69 o 
   1   8   9       18.35       11.14      0.61 o 
   2   8   9        3.23        4.35      0.49 o 
   3   8   9      175.01      207.39      2.86 o 
   4   8   9       15.30       10.80      0.63 o 
   5   8   9        0.37        0.20      0.59 o 
   6   8   9      230.68      238.74      4.25 o 
  -7   9   9      126.51      131.81      3.85 o 
  -6   9   9      152.41      150.86      2.75 o 
  -5   9   9      131.79      134.94      2.88 o 
  -4   9   9      143.75      135.31      2.53 o 
  -3   9   9       34.50       27.88      1.04 o 
  -2   9   9      206.05      200.40      3.34 o 
  -1   9   9      231.80      219.73      3.24 o 
   0   9   9        1.03        0.83      0.41 o 
   1   9   9       32.16       25.59      0.88 o 
   2   9   9      141.69      169.20      2.44 o 
   3   9   9        4.30        9.51      0.93 o 
   4   9   9      167.06      187.17      2.50 o 
   5   9   9       36.25       45.19      1.52 o 
  -7  10   9      470.06      515.89     11.07 o 
  -6  10   9      272.56      256.51      4.17 o 
  -5  10   9      356.93      365.28      5.55 o 
  -4  10   9      397.63      392.40      5.33 o 
  -3  10   9       27.73       27.10      1.05 o 
  -2  10   9      409.59      397.16      5.97 o 
  -1  10   9       51.72       50.80      1.22 o 
   0  10   9       24.49       23.45      0.87 o 
   1  10   9      216.76      207.90      3.15 o 
   2  10   9        3.19        3.59      0.69 o 
   3  10   9      218.41      217.27      2.80 o 
   4  10   9       50.92       50.39      1.20 o 
   5  10   9      233.62      221.24      4.00 o 
  -6  11   9       33.56       34.98      1.23 o 
  -5  11   9      123.36      120.03      2.73 o 
  -4  11   9        0.00        0.32      0.45 o 
  -3  11   9        3.71        3.82      0.52 o 
  -2  11   9        3.09        3.64      0.58 o 
  -1  11   9      560.39      549.05      6.60 o 
   0  11   9      547.71      530.40      6.40 o 
   1  11   9        8.17        6.93      0.66 o 
   2  11   9       12.93       17.07      0.93 o 
   3  11   9        0.00       -0.23      0.47 o 
   4  11   9       44.56       43.20      1.14 o 
  -5  12   9        6.36        5.91      0.64 o 
  -4  12   9      339.01      338.16      5.33 o 
  -3  12   9       22.42       23.24      1.03 o 
  -2  12   9      117.49      112.86      2.06 o 
  -1  12   9      339.25      327.69      4.24 o 
   0  12   9       20.04       18.91      0.87 o 
   1  12   9        1.90        0.54      0.41 o 
   2  12   9        0.52       -0.16      0.47 o 
   3  12   9       13.71       21.70      0.87 o 
   4  12   9        7.32       10.20      0.69 o 
  -5  13   9       46.43       50.36      1.38 o 
  -4  13   9      519.63      504.89      6.80 o 
  -3  13   9       33.63       34.05      1.88 o 
  -2  13   9      393.69      387.60      6.42 o 
  -1  13   9       47.63       46.07      1.27 o 
   0  13   9       84.66       87.74      1.81 o 
   1  13   9       11.76       14.14      0.85 o 
   2  13   9       49.59       59.21      1.36 o 
   3  13   9      105.84      122.39      2.30 o 
  -4  14   9      652.53      662.27      8.70 o 
  -3  14   9        2.71        1.17      0.56 o 
  -2  14   9      544.73      525.59      7.06 o 
  -1  14   9        1.17        3.45      0.54 o 
   0  14   9        6.86        3.99      0.55 o 
   1  14   9       66.90       76.72      1.61 o 
   2  14   9      109.43      104.65      1.91 o 
  -2  15   9        0.90        1.73      0.61 o 
  -1  15   9      196.97      205.50      3.06 o 
   0  15   9      444.82      471.14      5.95 o 
   1  15   9      231.72      247.31      3.53 o 
  -8   0  10      566.11      614.60     18.41 o 
  -7   0  10       32.56       33.20      2.51 o 
  -6   0  10       15.28       18.26      1.65 o 
  -5   0  10      153.36      143.11      4.89 o 
  -4   0  10      793.43      784.38     21.09 o 
  -3   0  10       66.22       58.46      2.68 o 
  -2   0  10     1485.83     1461.48     28.16 o 
  -1   0  10     4203.22     3988.26     75.20 o 
   0   0  10     3014.29     2828.84     65.62 o 
   1   0  10     8807.67     8317.48    129.60 o 
   2   0  10      181.80      173.83      3.44 o 
   3   0  10     2273.09     2246.23     35.71 o 
   4   0  10      191.37      192.22      3.81 o 
   5   0  10      151.20      148.96      4.14 o 
   6   0  10       87.48       95.00      3.17 o 
  -8   1  10       26.06       31.40      1.86 o 
  -7   1  10      541.58      570.80     12.03 o 
  -6   1  10       49.18       46.91      2.51 o 
  -5   1  10      653.62      635.84     12.27 o 
  -4   1  10      425.06      395.40      8.05 o 
  -3   1  10      165.15      167.92      2.84 o 
  -2   1  10      607.55      535.07      8.77 o 
  -1   1  10      366.64      313.84      5.43 o 
   0   1  10      943.34      938.24     12.99 o 
   1   1  10      177.41      169.40      2.36 o 
   2   1  10       28.34       29.03      0.86 o 
   3   1  10      643.91      645.02      7.56 o 
   4   1  10      575.23      581.18      6.90 o 
   5   1  10      184.69      185.80      3.45 o 
   6   1  10       30.18       33.47      1.36 o 
  -8   2  10       61.18       64.60      2.51 o 
  -7   2  10       29.06       31.97      1.71 o 
  -6   2  10      274.90      279.33      4.93 o 
  -5   2  10      282.03      276.75      6.74 o 
  -4   2  10      217.15      222.76      4.87 o 
  -3   2  10      241.50      233.52      3.71 o 
  -2   2  10      488.11      459.00      6.69 o 
  -1   2  10      113.28      115.75      3.02 o 
   0   2  10       44.37       41.20      1.32 o 
   1   2  10      372.64      348.93      4.88 o 
   2   2  10      851.46      824.30      8.77 o 
   3   2  10      142.51      136.28      1.89 o 
   4   2  10      508.96      500.22      5.58 o 
   5   2  10       73.38       72.24      1.62 o 
   6   2  10        8.81       12.13      0.94 o 
  -8   3  10       84.69       93.16      3.05 o 
  -7   3  10       69.55       71.90      2.51 o 
  -6   3  10       38.38       42.49      1.38 o 
  -5   3  10        2.55        2.22      0.71 o 
  -4   3  10       87.23       88.93      2.71 o 
  -3   3  10      216.87      213.81      3.03 o 
  -2   3  10      199.61      211.77      2.99 o 
  -1   3  10       51.20       52.67      1.07 o 
   0   3  10        9.81        6.70      0.46 o 
   1   3  10       46.18       42.43      0.79 o 
   2   3  10      879.73      851.52      8.93 o 
   3   3  10      116.68      116.75      1.56 o 
   4   3  10        3.94        5.24      0.43 o 
   5   3  10      128.28      133.98      2.17 o 
   6   3  10        0.40       -0.31      0.54 o 
  -8   4  10      156.14      159.11      4.33 o 
  -7   4  10       23.51       27.64      1.31 o 
  -6   4  10       63.23       62.88      1.47 o 
  -5   4  10      167.67      167.28      3.20 o 
  -4   4  10       12.87       12.32      0.98 o 
  -3   4  10      137.30      134.30      1.94 o 
  -2   4  10       26.21       33.17      1.04 o 
  -1   4  10       12.67       11.48      0.48 o 
   0   4  10       69.51       69.22      1.11 o 
   1   4  10       32.66       30.66      0.85 o 
   2   4  10      290.49      285.79      2.95 o 
   3   4  10      100.72      100.97      1.54 o 
   4   4  10        8.17        7.57      0.57 o 
   5   4  10       31.63       39.00      1.09 o 
   6   4  10       97.28       99.64      2.08 o 
  -8   5  10        1.69        3.45      1.00 o 
  -7   5  10       69.44       78.09      2.67 o 
  -6   5  10      117.21      125.82      2.31 o 
  -5   5  10      530.45      538.10      7.58 o 
  -4   5  10        9.70       11.36      0.55 o 
  -3   5  10       24.02       30.99      0.99 o 
  -2   5  10      217.76      194.30      2.58 o 
  -1   5  10      251.05      222.88      2.68 o 
   0   5  10      208.45      218.91      2.64 o 
   1   5  10      210.06      212.96      2.43 o 
   2   5  10        3.43        6.53      0.50 o 
   3   5  10      671.22      694.15      6.59 o 
   4   5  10      847.23      857.91      8.56 o 
   5   5  10      346.30      355.20      5.06 o 
   6   5  10      261.97      273.11      3.90 o 
  -7   6  10       37.99       39.83      1.94 o 
  -6   6  10      547.02      571.29      9.24 o 
  -5   6  10      143.45      141.34      2.52 o 
  -4   6  10      177.83      183.21      3.10 o 
  -3   6  10     1346.28     1313.51     27.47 o 
  -2   6  10      138.57      121.42      2.24 o 
  -1   6  10      412.93      408.39      4.94 o 
   0   6  10      311.73      267.55      3.43 o 
   1   6  10      263.85      233.69      3.08 o 
   2   6  10        2.96        6.23      0.40 o 
   3   6  10      310.46      292.89      3.52 o 
   4   6  10      747.06      754.77      7.16 o 
   5   6  10      107.39      116.04      2.01 o 
   6   6  10      157.91      153.38      2.49 o 
  -7   7  10       11.42       13.64      1.32 o 
  -6   7  10     1398.16     1422.97     19.02 o 
  -5   7  10     1006.74     1029.27     16.17 o 
  -4   7  10      230.42      233.45      3.81 o 
  -3   7  10      306.21      306.18      4.74 o 
  -2   7  10     1875.19     1850.07     24.89 o 
  -1   7  10        2.53        3.13      0.56 o 
   0   7  10      484.39      448.10      5.92 o 
   1   7  10        0.37        0.20      0.41 o 
   2   7  10      458.08      447.92      5.97 o 
   3   7  10       27.10       33.06      0.85 o 
   4   7  10      308.12      321.14      4.16 o 
   5   7  10      979.94     1049.01     15.03 o 
  -7   8  10        0.40       -0.39      0.89 o 
  -6   8  10      532.52      567.91      9.39 o 
  -5   8  10      139.30      137.83      2.94 o 
  -4   8  10      535.34      539.00      7.85 o 
  -3   8  10      316.35      304.84      4.75 o 
  -2   8  10       72.78       72.93      2.01 o 
  -1   8  10      330.01      320.16      4.43 o 
   0   8  10      295.67      269.66      3.84 o 
   1   8  10        0.06        1.54      0.43 o 
   2   8  10       59.68       51.95      1.41 o 
   3   8  10       32.56       45.93      1.21 o 
   4   8  10       58.96       54.19      1.25 o 
   5   8  10      203.14      182.58      3.47 o 
  -6   9  10      139.11      140.90      2.67 o 
  -5   9  10        8.83        7.18      0.71 o 
  -4   9  10       55.20       53.65      1.47 o 
  -3   9  10     1079.61     1025.55     14.23 o 
  -2   9  10      134.88      135.32      2.67 o 
  -1   9  10        6.10        6.51      0.56 o 
   0   9  10       26.69       22.96      0.86 o 
   1   9  10        0.50        1.72      0.53 o 
   2   9  10      138.13      124.42      2.17 o 
   3   9  10       13.88       15.75      0.71 o 
   4   9  10        6.57        9.29      0.66 o 
   5   9  10       35.27       40.94      1.75 o 
  -6  10  10       25.96       27.32      1.14 o 
  -5  10  10        1.75        1.82      0.54 o 
  -4  10  10        6.40        6.37      0.68 o 
  -3  10  10       15.12       13.53      0.80 o 
  -2  10  10      126.66      119.04      2.35 o 
  -1  10  10       65.94       58.82      1.35 o 
   0  10  10       64.00       52.90      1.29 o 
   1  10  10       27.47       29.02      0.99 o 
   2  10  10      172.42      170.69      2.78 o 
   3  10  10        3.16        3.74      0.49 o 
   4  10  10      293.21      293.99      3.97 o 
  -5  11  10       81.78       85.56      1.78 o 
  -4  11  10       20.29       19.60      0.89 o 
  -3  11  10        0.03       -0.30      0.46 o 
  -2  11  10      197.89      204.18      3.52 o 
  -1  11  10      168.11      162.25      2.68 o 
   0  11  10        2.40        4.58      0.51 o 
   1  11  10       54.06       52.05      1.21 o 
   2  11  10        0.37        1.30      0.47 o 
   3  11  10      249.78      258.91      4.28 o 
   4  11  10       22.41       22.77      0.94 o 
  -5  12  10        2.74        2.08      0.58 o 
  -4  12  10       74.47       75.61      1.67 o 
  -3  12  10       45.88       44.71      1.27 o 
  -2  12  10      109.53      108.41      2.05 o 
  -1  12  10      897.28      891.83     10.39 o 
   0  12  10        1.83        0.84      0.52 o 
   1  12  10      350.48      349.17      4.54 o 
   2  12  10      533.66      548.52      7.36 o 
   3  12  10       53.39       60.52      1.40 o 
  -4  13  10      110.80      114.95      2.45 o 
  -3  13  10      654.33      649.79      9.52 o 
  -2  13  10       79.24       78.73      1.91 o 
  -1  13  10        3.49        6.07      1.10 o 
   0  13  10      234.80      229.39      3.59 o 
   1  13  10       48.95       51.49      1.40 o 
   2  13  10       54.69       56.65      1.36 o 
  -2  14  10      101.02      106.44      2.27 o 
  -1  14  10      358.86      373.20      4.88 o 
   0  14  10      449.08      484.10      6.09 o 
   1  14  10      921.83     1010.87     11.79 o 
  -8   1  11      220.80      241.60      6.00 o 
  -7   1  11       87.42       95.72      3.08 o 
  -6   1  11      552.43      549.74     10.85 o 
  -5   1  11       50.60       50.68      2.02 o 
  -4   1  11      103.27      107.06      2.11 o 
  -3   1  11       33.25       30.35      1.25 o 
  -2   1  11        0.72        0.57      0.51 o 
  -1   1  11       83.03       90.26      2.41 o 
   0   1  11      272.29      285.79      4.50 o 
   1   1  11      336.85      330.00      4.54 o 
   2   1  11       41.35       47.65      1.09 o 
   3   1  11      300.77      301.02      3.90 o 
   4   1  11       84.17       82.46      1.53 o 
   5   1  11      294.98      316.28      5.32 o 
   6   1  11       46.50       51.56      1.70 o 
  -8   2  11       11.24       12.31      1.40 o 
  -7   2  11      169.37      193.40      4.94 o 
  -6   2  11       87.86       87.07      2.58 o 
  -5   2  11      188.65      195.63      4.50 o 
  -4   2  11        5.20        4.43      0.66 o 
  -3   2  11      332.34      336.49      6.98 o 
  -2   2  11      474.85      448.44      6.62 o 
  -1   2  11     1054.59      926.03     14.73 o 
   0   2  11     1054.04     1074.42     16.91 o 
   1   2  11       21.20       19.59      0.84 o 
   2   2  11        0.37        0.10      0.40 o 
   3   2  11        0.79        1.91      0.47 o 
   4   2  11      174.64      181.65      2.62 o 
   5   2  11       37.08       44.25      1.51 o 
  -7   3  11      393.20      432.64      9.48 o 
  -6   3  11      575.00      589.47      9.64 o 
  -5   3  11        0.20       -0.03      0.68 o 
  -4   3  11      225.53      233.35      3.81 o 
  -3   3  11      147.42      141.90      2.58 o 
  -2   3  11     1116.70     1085.58     15.04 o 
  -1   3  11      317.25      302.53      4.69 o 
   0   3  11      823.43      768.38     10.85 o 
   1   3  11        1.04        2.81      1.37 o 
   2   3  11      203.00      197.37      2.97 o 
   3   3  11      226.90      226.09      3.09 o 
   4   3  11      103.12      108.27      2.05 o 
   5   3  11       59.06       67.47      1.84 o 
  -7   4  11      203.72      231.82      5.67 o 
  -6   4  11      198.89      202.52      3.89 o 
  -5   4  11      578.99      581.01     11.44 o 
  -4   4  11       24.82       22.78      0.96 o 
  -3   4  11      122.10      128.28      2.57 o 
  -2   4  11      390.87      371.82      5.62 o 
  -1   4  11      401.00      366.27      4.96 o 
   0   4  11      233.93      220.60      3.24 o 
   1   4  11      149.20      135.53      2.51 o 
   2   4  11      126.71      119.92      1.90 o 
   3   4  11        8.59        7.64      0.57 o 
   4   4  11      763.41      801.61     11.56 o 
   5   4  11        2.67        4.09      0.75 o 
  -6   5  11      935.98      973.64     18.51 o 
  -5   5  11       56.66       59.75      2.08 o 
  -4   5  11      652.11      652.51      9.55 o 
  -3   5  11       67.59       59.97      1.32 o 
  -2   5  11       47.26       37.07      1.02 o 
  -1   5  11       68.40       60.53      1.18 o 
   0   5  11      117.43      113.03      1.78 o 
   1   5  11       34.66       36.09      0.99 o 
   2   5  11      109.43      108.05      1.53 o 
   3   5  11       69.35       65.12      1.23 o 
   4   5  11      149.69      155.76      2.42 o 
   5   5  11       34.74       28.20      1.51 o 
  -6   6  11      345.13      352.13      7.43 o 
  -5   6  11        0.06        0.62      0.64 o 
  -4   6  11        1.92        1.60      0.48 o 
  -3   6  11      206.93      195.93      2.93 o 
  -2   6  11      104.19       89.62      1.67 o 
  -1   6  11       23.24       20.27      0.72 o 
   0   6  11       22.41       19.99      0.72 o 
   1   6  11       87.37       79.04      1.40 o 
   2   6  11       77.49       66.62      1.12 o 
   3   6  11        5.28        9.05      0.50 o 
   4   6  11       46.03       53.75      1.26 o 
   5   6  11      112.31      138.71      2.90 o 
  -6   7  11       87.38       90.53      2.28 o 
  -5   7  11       51.55       54.78      1.34 o 
  -4   7  11       19.56       17.87      0.81 o 
  -3   7  11       74.75       67.91      1.61 o 
  -2   7  11        0.10        1.48      0.50 o 
  -1   7  11       91.91       72.32      1.47 o 
   0   7  11      306.09      264.51      3.78 o 
   1   7  11      382.24      304.67      3.88 o 
   2   7  11        0.02        0.17      0.39 o 
   3   7  11       25.27       29.61      0.86 o 
   4   7  11      100.95      116.08      2.15 o 
  -6   8  11       17.88       16.19      0.92 o 
  -5   8  11       27.04       28.10      1.15 o 
  -4   8  11        6.79        7.46      0.71 o 
  -3   8  11       35.94       33.65      1.14 o 
  -2   8  11      267.15      257.55      4.16 o 
  -1   8  11       31.12       33.13      1.01 o 
   0   8  11      159.52      160.57      2.58 o 
   1   8  11       93.72       85.62      1.69 o 
   2   8  11      138.34      148.58      2.47 o 
   3   8  11       39.85       41.65      1.01 o 
   4   8  11      640.52      661.55      7.92 o 
  -6   9  11      499.69      519.75      8.78 o 
  -5   9  11      139.80      143.04      2.76 o 
  -4   9  11       87.07       92.46      2.04 o 
  -3   9  11       93.90       86.27      1.92 o 
  -2   9  11       39.61       39.82      1.26 o 
  -1   9  11       91.09       85.39      1.70 o 
   0   9  11      153.86      144.02      2.49 o 
   1   9  11      245.72      249.89      3.70 o 
   2   9  11       28.15       23.08      0.93 o 
   3   9  11      292.61      294.05      3.61 o 
   4   9  11      331.83      343.93      4.53 o 
  -5  10  11       19.05       18.64      1.00 o 
  -4  10  11        7.11        9.51      0.79 o 
  -3  10  11      249.25      237.44      3.99 o 
  -2  10  11      122.56      117.48      2.38 o 
  -1  10  11      167.11      155.10      2.59 o 
   0  10  11      192.80      212.53      3.29 o 
   1  10  11       52.58       50.21      1.31 o 
   2  10  11       56.74       69.45      1.58 o 
   3  10  11       90.72       97.55      1.79 o 
  -5  11  11       59.93       63.72      1.57 o 
  -4  11  11      133.27      133.60      2.56 o 
  -3  11  11       25.38       21.00      1.04 o 
  -2  11  11        9.52        7.87      0.74 o 
  -1  11  11      202.55      198.78      3.17 o 
   0  11  11      269.30      277.54      4.12 o 
   1  11  11      268.25      260.70      3.59 o 
   2  11  11       63.24       69.64      1.48 o 
  -4  12  11       28.46       30.66      1.11 o 
  -3  12  11      226.33      228.93      3.57 o 
  -2  12  11        1.95        2.41      0.57 o 
  -1  12  11       23.79       26.13      0.94 o 
   0  12  11      271.97      300.51      4.06 o 
   1  12  11       24.51       28.50      1.00 o 
   2  12  11      142.24      138.80      2.32 o 
  -2  13  11       89.17      108.13      2.14 o 
  -1  13  11       65.38       75.17      1.84 o 
   0  13  11       39.19       49.70      1.29 o 
  -7   0  12     1309.13     1367.42     38.65 o 
  -6   0  12       66.88       69.88      3.30 o 
  -5   0  12      279.06      266.79      6.15 o 
  -4   0  12       18.37       15.71      1.67 o 
  -3   0  12      500.26      487.86     10.24 o 
  -2   0  12     1213.61     1203.67     34.72 o 
  -1   0  12      328.75      312.62      6.94 o 
   0   0  12     1080.04     1057.57     20.85 o 
   1   0  12      176.19      179.60      4.48 o 
   2   0  12      171.40      167.21      3.49 o 
   3   0  12      131.74      134.97      3.05 o 
   4   0  12       28.24       31.33      1.89 o 
   5   0  12       14.57       16.46      1.48 o 
  -7   1  12       58.89       71.18      2.69 o 
  -6   1  12       95.82      101.89      3.54 o 
  -5   1  12        0.40       -0.09      0.80 o 
  -4   1  12     1274.75     1277.90     17.65 o 
  -3   1  12      194.74      209.28     13.14 o 
  -2   1  12      975.65      990.74     15.79 o 
  -1   1  12     3034.74     2817.30     37.92 o 
   0   1  12       81.06       71.24      1.67 o 
   1   1  12      603.14      582.60      8.50 o 
   2   1  12      441.74      450.83      5.56 o 
   3   1  12      251.23      259.06      3.51 o 
   4   1  12       19.43       22.85      1.24 o 
   5   1  12        8.81       14.14      1.02 o 
  -7   2  12      139.66      151.00      5.89 o 
  -6   2  12      160.15      159.87      3.98 o 
  -5   2  12      105.19      111.12      2.63 o 
  -4   2  12        0.02       -0.06      0.83 o 
  -3   2  12      253.77      269.19      8.37 o 
  -2   2  12       54.16       58.80      1.71 o 
  -1   2  12      555.10      511.44      8.59 o 
   0   2  12        1.89        1.38      0.81 o 
   1   2  12       68.23       58.57      1.52 o 
   2   2  12      230.09      230.79      3.17 o 
   3   2  12      151.83      159.77      2.43 o 
   4   2  12       16.64       20.46      1.11 o 
   5   2  12      124.87      149.11      3.81 o 
  -7   3  12       16.73       14.49      1.93 o 
  -6   3  12      197.96      192.21      4.93 o 
  -5   3  12       57.95       60.38      1.57 o 
  -4   3  12       30.92       29.67      1.39 o 
  -3   3  12       12.27       12.03      0.94 o 
  -2   3  12       13.37       10.39      0.71 o 
  -1   3  12       79.08       69.91      1.66 o 
   0   3  12      139.59      130.80      2.48 o 
   1   3  12       10.90        9.42      0.72 o 
   2   3  12        7.34       10.10      0.66 o 
   3   3  12        3.68        2.18      0.51 o 
   4   3  12       18.77       23.94      1.18 o 
   5   3  12       24.30       27.12      1.34 o 
  -6   4  12       40.87       42.01      1.86 o 
  -5   4  12       18.43       17.82      0.94 o 
  -4   4  12        2.66        2.99      0.58 o 
  -3   4  12      211.44      197.81      3.58 o 
  -2   4  12       42.24       42.34      1.26 o 
  -1   4  12      240.51      231.22      3.83 o 
   0   4  12       10.31        7.47      0.97 o 
   1   4  12      203.95      203.32      3.49 o 
   2   4  12       53.82       57.42      1.26 o 
   3   4  12      347.35      344.60      4.45 o 
   4   4  12        5.78        7.64      0.96 o 
  -6   5  12       18.70       23.29      1.51 o 
  -5   5  12       15.74       17.86      1.14 o 
  -4   5  12      487.23      476.66      8.16 o 
  -3   5  12      162.39      168.48      3.49 o 
  -2   5  12        4.72        4.16      0.69 o 
  -1   5  12      401.89      361.67      5.55 o 
   0   5  12       47.73       42.45      1.15 o 
   1   5  12      214.23      206.36      3.54 o 
   2   5  12       95.04       92.29      1.65 o 
   3   5  12      127.00      148.23      2.31 o 
   4   5  12      382.36      392.39      6.36 o 
  -6   6  12       85.15       82.58      2.68 o 
  -5   6  12     1029.93     1063.03     17.00 o 
  -4   6  12      512.91      511.89      8.73 o 
  -3   6  12        7.34        5.20      0.66 o 
  -2   6  12     1416.10     1299.82     17.84 o 
  -1   6  12      221.59      197.87      3.40 o 
   0   6  12      264.70      240.14      3.97 o 
   1   6  12        4.25        5.45      0.97 o 
   2   6  12      567.50      583.08      8.50 o 
   3   6  12      431.29      476.11      7.16 o 
   4   6  12        0.35        0.01      1.10 o 
  -6   7  12      801.87      825.02     13.53 o 
  -5   7  12      243.85      242.55      4.73 o 
  -4   7  12      128.59      129.79      2.58 o 
  -3   7  12      205.02      208.00      3.59 o 
  -2   7  12        4.80        4.46      0.79 o 
  -1   7  12      177.28      182.33      3.23 o 
   0   7  12        0.91        1.62      0.61 o 
   1   7  12      856.85      875.59     12.35 o 
   2   7  12        9.20        8.67      0.74 o 
   3   7  12       75.71       70.86      1.60 o 
   4   7  12      482.40      499.60     11.36 o 
  -5   8  12      983.74     1015.58     14.25 o 
  -4   8  12      303.85      309.43      6.41 o 
  -3   8  12      129.51      129.47      2.98 o 
  -2   8  12       27.85       29.27      1.33 o 
  -1   8  12       29.33       25.07      1.21 o 
   0   8  12       70.44       71.41      1.76 o 
   1   8  12        9.40        5.41      0.67 o 
   2   8  12       75.42       76.42      2.14 o 
   3   8  12      208.33      234.97      3.61 o 
  -5   9  12       14.49       17.19      0.99 o 
  -4   9  12        0.38       -0.07      0.67 o 
  -3   9  12       19.66       16.05      1.08 o 
  -2   9  12       37.20       39.56      1.53 o 
  -1   9  12       15.45       16.00      0.90 o 
   0   9  12       70.91       68.80      1.55 o 
   1   9  12        0.03        0.87      0.49 o 
   2   9  12       31.11       31.35      1.26 o 
   3   9  12      348.64      348.75      5.01 o 
  -4  10  12        8.70        6.85      0.88 o 
  -3  10  12       13.14        9.85      0.80 o 
  -2  10  12       33.81       35.78      1.25 o 
  -1  10  12       44.18       48.89      1.35 o 
   0  10  12       40.76       39.59      1.20 o 
   1  10  12       10.81       11.60      0.80 o 
   2  10  12       35.12       36.48      1.41 o 
  -3  11  12       98.38      101.71      2.27 o 
  -2  11  12       14.71       16.36      0.95 o 
  -1  11  12      270.94      268.59      4.06 o 
   0  11  12      237.60      243.57      3.76 o 
   1  11  12      279.11      297.26      4.42 o 
  -6   1  13       25.38       23.51      1.29 o 
  -5   1  13        0.19        0.71      0.55 o 
  -4   1  13       33.12       31.65      2.06 o 
  -3   1  13      599.00      571.91      9.61 o 
  -2   1  13       84.99       77.20      2.05 o 
  -1   1  13      433.01      425.02      6.47 o 
   0   1  13       22.15       24.14      1.06 o 
   1   1  13        0.04        1.00      0.55 o 
   2   1  13      131.10      133.74      2.17 o 
   3   1  13       19.46       19.51      0.85 o 
   4   1  13        4.27        6.21      0.89 o 
  -6   2  13       76.21       82.84      2.09 o 
  -5   2  13        0.87        0.09      0.65 o 
  -4   2  13       54.26       57.17      1.80 o 
  -3   2  13      359.34      369.46      9.94 o 
  -2   2  13       26.36       19.86      1.17 o 
  -1   2  13       38.40       51.03      1.66 o 
   0   2  13      712.53      663.65     10.98 o 
   1   2  13      195.58      195.45      3.45 o 
   2   2  13       22.41       24.86      1.01 o 
   3   2  13      273.30      302.51      4.04 o 
   4   2  13       32.44       32.71      1.43 o 
  -6   3  13      208.03      210.41      3.74 o 
  -5   3  13       84.29       84.35      1.99 o 
  -4   3  13      189.50      196.03      3.48 o 
  -3   3  13      181.85      185.13      3.31 o 
  -2   3  13      365.93      346.22      7.17 o 
  -1   3  13       78.11       75.95      1.79 o 
   0   3  13      138.98      132.30      2.70 o 
   1   3  13      223.72      202.89      6.36 o 
   2   3  13      166.92      176.85      3.18 o 
   3   3  13       90.44       95.76      1.77 o 
   4   3  13      121.78      131.71      2.85 o 
  -6   4  13      190.26      188.77      3.95 o 
  -5   4  13       58.59       55.71      1.84 o 
  -4   4  13      232.45      224.36      4.41 o 
  -3   4  13        0.63       -0.19      0.60 o 
  -2   4  13      247.43      243.55      4.07 o 
  -1   4  13        2.54        2.60      0.56 o 
   0   4  13      228.19      215.25      5.13 o 
   1   4  13       97.54       92.77      2.08 o 
   2   4  13        0.73        2.16      0.64 o 
   3   4  13        8.15       11.16      0.70 o 
  -5   5  13      463.54      481.33      8.35 o 
  -4   5  13      210.71      206.15      4.18 o 
  -3   5  13      270.66      274.89      5.19 o 
  -2   5  13       32.39       30.96      1.89 o 
  -1   5  13        7.76        6.32      0.77 o 
   0   5  13        0.02        0.67      0.62 o 
   1   5  13       56.30       56.79      1.88 o 
   2   5  13       28.48       29.12      1.32 o 
   3   5  13       66.36       83.30      2.00 o 
  -5   6  13       24.92       24.35      1.34 o 
  -4   6  13       48.32       47.41      1.70 o 
  -3   6  13        0.90        1.89      0.66 o 
  -2   6  13      183.66      153.36      3.34 o 
  -1   6  13        4.56        7.41      0.81 o 
   0   6  13      178.14      180.58      3.75 o 
   1   6  13       16.43       16.30      1.06 o 
   2   6  13       56.00       57.44      1.88 o 
   3   6  13       49.53       61.40      1.74 o 
  -5   7  13       10.69       13.34      1.07 o 
  -4   7  13       71.57       72.61      2.11 o 
  -3   7  13       42.70       46.82      1.44 o 
  -2   7  13       30.19       28.53      1.17 o 
  -1   7  13       32.70       33.52      1.25 o 
   0   7  13        6.38        6.74      0.74 o 
   1   7  13       38.61       33.25      1.26 o 
   2   7  13      186.32      195.71      3.51 o 
  -4   8  13       86.60       88.11      2.09 o 
  -3   8  13       57.04       58.23      1.67 o 
  -2   8  13        0.04        0.67      0.56 o 
  -1   8  13       23.50       18.73      0.99 o 
   0   8  13       48.54       49.73      1.61 o 
   1   8  13      268.06      279.22      4.63 o 
   2   8  13       45.08       45.71      1.69 o 
  -3   9  13      147.26      160.78      3.09 o 
  -2   9  13      310.33      300.60      4.93 o 
  -1   9  13        0.35       -0.05      0.55 o 
   0   9  13      207.89      214.29      3.79 o 
   1   9  13      124.60      132.06      2.71 o 
  -2  10  13      712.80      707.41     12.03 o 
  -1  10  13      317.40      293.01      5.69 o 
   0  10  13       25.36       20.00      1.24 o 
  -4   0  14      120.96      109.37      3.32 o 
  -3   0  14      119.31      120.16      3.54 o 
  -2   0  14      126.82      113.39      3.37 o 
  -1   0  14      585.69      566.30     11.90 o 
   0   0  14      254.21      261.86      6.20 o 
   1   0  14       58.43       65.31      2.48 o 
   2   0  14       73.66       77.21      2.77 o 
  -5   1  14       74.29       74.36      2.35 o 
  -4   1  14       65.82       72.25      2.13 o 
  -3   1  14       58.51       55.17      1.82 o 
  -2   1  14      207.97      223.66      3.87 o 
  -1   1  14        5.35        4.54      1.04 o 
   0   1  14      413.09      401.59      6.25 o 
   1   1  14      104.80      106.90      2.35 o 
   2   1  14       19.50       19.93      1.09 o 
  -5   2  14       47.86       50.32      1.80 o 
  -4   2  14      470.30      491.99     13.95 o 
  -3   2  14      460.45      481.54     15.08 o 
  -2   2  14      104.48      107.33      2.75 o 
  -1   2  14       65.76       63.62      1.92 o 
   0   2  14      117.54      106.34      4.47 o 
   1   2  14       87.47      100.25      2.25 o 
   2   2  14        2.92        3.35      0.72 o 
  -5   3  14       51.54       55.42      1.87 o 
  -4   3  14      240.47      249.85      4.28 o 
  -3   3  14      194.90      189.83      3.46 o 
  -2   3  14        6.34        9.22      0.97 o 
  -1   3  14      108.73       91.44      2.08 o 
   0   3  14        0.16        1.58      0.60 o 
   1   3  14      212.10      235.74      6.84 o 
   2   3  14      139.23      154.73      3.45 o 
  -5   4  14       31.58       31.83      1.54 o 
  -4   4  14      219.57      203.76      4.57 o 
  -3   4  14      237.63      231.45      4.61 o 
  -2   4  14      266.54      251.37      4.87 o 
  -1   4  14      239.00      227.50      4.52 o 
   0   4  14       15.71       12.68      1.19 o 
   1   4  14        0.31        1.98      0.81 o 
   2   4  14      128.40      130.69      3.08 o 
  -4   5  14      344.02      344.67      6.37 o 
  -3   5  14      103.42      106.60      2.71 o 
  -2   5  14       48.82       52.45      1.79 o 
  -1   5  14       16.43       13.06      1.01 o 
   0   5  14      273.38      279.20      5.32 o 
   1   5  14       92.63      108.59      2.72 o 
   2   5  14      146.90      163.33      3.61 o 
  -4   6  14       12.40       12.93      1.48 o 
  -3   6  14      502.11      548.22      9.46 o 
  -2   6  14       39.76       46.65      1.72 o 
  -1   6  14      272.22      295.17      5.60 o 
   0   6  14        0.25        0.08      0.62 o 
   1   6  14      263.07      261.02      5.11 o 
  -3   7  14       12.94       12.94      1.09 o 
  -2   7  14      174.28      168.94      3.69 o 
  -1   7  14       16.77       15.50      1.08 o 
   0   7  14       59.11       58.22      1.91 o 
  -1   8  14      134.44      134.71      2.76 o 
  -3   1  15       28.70       28.61      1.98 o 
  -2   1  15      177.45      173.27      3.28 o 
  -1   1  15       82.90       81.48      2.02 o 
   0   1  15        9.97       12.29      1.08 o 
   1   1  15       18.11       18.21      1.07 o 
  -3   2  15      450.67      462.90     11.49 o 
  -2   2  15      113.32      122.31      2.96 o 
  -1   2  15      288.47      312.20      6.77 o 
   0   2  15      212.81      210.57     10.23 o 
  -3   3  15      100.69       88.65      3.58 o 
  -2   3  15      533.26      536.89      9.30 o 
  -1   3  15      202.06      200.28      4.18 o 
   0   3  15       70.61       79.85      2.30 o 
  -2   4  15       46.42       47.02      1.77 o 
  -1   4  15      176.75      179.97      3.88 o 
                                                 
